# Supplementary material for: Cul3 and insomniac are required for rapid ubiquitination of postsynaptic targets and retrograde homeostatic signaling
Source: Nat Commun. 2019 Jul 5;10:2998. doi: 10.1038/s41467-019-10992-6 (PMC6611771; doi:10.1038/s41467-019-10992-6)
Supplement: Supplementary file 4 — Supplementary Data 1 [file 41467_2019_10992_MOESM4_ESM.xlsx]

## Sheet: new
PhTx-Based Genetic Screen
CG #	Gene	Abb.	Putative function	Allele	Source	Disruption Type	mEPSP	EPSP	QC
Control				w1118	wild type		0.5	31	68.1
6875	Abnormal spindle	Asp	Calmodulin binding, mictrotubule organization	aspMB11367	BL29202	tranposon insertion in exon	0.44	45	102.273
12505	Activity-regulated cytoskeleton associated protein 1	Arc1	Muscle system process, Behavioral response to starvation	Arc1esm18	BL37530	tranposon insertion before 5' UTR	0.35	34	97.1429
13941	Activity-regulated cytoskeleton associated protein 2	Arc2	Unknown	Arc2EY21260	BL22466	tranposon insertion in exon	0.4	30	75
9753	Adenosine receptor	AdoR	G-protein coupled adenosine receptor activity, calcium ion import regulation	AdoRMI01202	BL35940	tranposon insertion in intron	0.4	34.25	85.625
4006	Akt1	Akt1	Protein kinase activity, circadian rhythm	Akt1EY10012	BL19894	tranposon insertion in 5' UTR	0.51	27.6	54.1176
13533	Asrij	Asrij	Cytoplasmic vesicle component, recycling endosome component	asrijKG08071	BL14935	tranposon insertion in 5' UTR	0.65	29	44.6154
4547	Ataxin 1	Atx-1	Photoreceptor cell maintenance	Atx-1f01201	BL18418	tranposon insertion in 3' UTR	0.5	30	60
5166	Ataxin 2	Atx2	Circadian regulation of translation, phagocytosis, regulation of synapse structural plasticity	Atx206490	BL11688	tranposon insertion in 5' UTR	0.5	33.25	66.5
3624	Babos	Babos	Reglation of dendrite morphogenesis	babosKG05061	BL13626	tranposon insertion in 3' UTR	0.5	24.5	49
5680	Basket	Bsk	JUN kinase activity	BskKG00043	BL14876	tranposon insertion in 3' UTR	0.39	32	82.0513
15899	Ca2+-channel protein α1 subunit T	Ca-α1T	Voltage-gated calcium channel activity	Ca-α1Td02621	BL19179	tranposon insertion in exon	0.5	30.5	61
5809	Calcium-binding protein 1	CaBP1	Positive regulation of apoptotic cell clearance, sleep	CaBP1EY12345	BL20346	tranposon insertion in 3' UTR	0.65	30.75	47.3077
CG8639	Calcium-independent receptor for α-latrotoxin	Cirl	G-protein coupled receptor signaling, veicle-mediated transport, neurotransmitter secretion	CirlEY12930/dfBSC485	BL21398, BL24989	tranposon insertion in 3' UTR	0.5	27	54
33344	CcapR	CcapRAPCcapR	GPCR for the neuropeptide CCHamide-1. Starvation-induced olfactory behavior.	CCAP-RMI03404	BL37788	tranposon insertion in intron	0.3	40	133.333
30106	CCHamide-1 receptor	CCha1r	Neuropeptide signaling pathway	CCHa1-RKG09085	BL16476	tranposon insertion in exon	0.4	39.6	99
16787	CG16787	CG16787	Unknown	CG16787EY03899	BL15918	tranposon insertion in 3' UTR	0.51	35	68.6275
32137	CG32137	CG32137	Neuron projection morphogenesis	CG32137PL00607	BL19563	tranposon insertion in 3'UTR	0.4	31	77.5
32732	CG32732	CG32732	Later inhibition	CG32732EY02714	BL15879	tranposon insertion in 3' UTR	0.53	38.6	72.8302
34417	CG34417	CG34417	Putative actin binding protein	CG34417EY07268	BL17378	tranposon insertion before 5' UTR	0.4	38.3	95.75
42235/ 6111	CG42235/CG6111	CGBCG42236111	unknown	CG42235MI03404	BL37788	tranposon insertion in intron	0.8	41.25	51.5625
42673	CG42673	CG42673	Unknown	CG42673MI00132	BL30630	tranposon insertion in intron	0.5	36	72
42788	CG42788	CG42788	Unknown	CG42788MB00815	BL22905	tranposon insertion in intorn	0.5	31.8	63.6
4839/ 44153	CG4839	CG4839/CG44153	Protein phosphorylation	CG4839MB10509, CG44153MB10509	BL29130	tranposon insertion in intron	0.5	27.33	54.66
9267	CG9267	CG9267	Enzyme binding	CG9267EY08894	BL16914	tranposon insertion in intron	0.55	33	60
3924	Chip	Chi	Axon guidance, dendrite guidance, phagocytosis, positive regulation of transcription	ChiEY05956	BL16378	tranposon insertion in 3' UTR	0.3	42.67	142.233
7391	Clock	Clk	Circadian regulation and rhythms, sleep/wake	Clkar	BL24513	Ethyl methanesulfonate mutagen in Clk[ar] allele	0.3	33.5	111.667
6493	Dicer-2	Dcr-2	Cellular response to virus, RNA interfference	Dcr-2MI00978	BL33098	tranposon insertion in exon	0.5	39	78
6646, 1349	DJ-1α, Dj-1β	DJ-1α, Dj-1β	Response to oxidative stress, regulation of protien kinase B signaling	DJ-1αΔ72; dj-1βΔ93	BL33602	tranposon insertion in 3' UTR, tranposon insertion in 5' UTR	0.5	40.83	81.66
5036	Double hit	Dhit	Regulation of G-protein coupled receptor protein signaling pathway	DhitG13239	BL28396	tranposon insertion in 5' UTR	0.3	35.4	118
33196	Dumpy	Dpy	Extracellular matrix structural constituent, lateral inhibition	dpyMB00453	BL22804	tranposon insertion in intron	0.4	26	65
32498	Dunce	Dnc	Synaptic transmission, associative learing, axon extension	dnc1	BL6020	hypomorphice allele with ethyl methanesulfonate mutagen	0.5	37	74
3525	Easily shocked	Eas	Brain development, mushroom body development, mechanosensory behavior	easEP770	BL10135	tranposon insertion in 5' UTR	0.5	44.25	88.5
4035	Eukaryotic initiation factor 4E	eIF-4E	Translation initiation factor activity, RNA cap binding	eIF-4ES058911	BL8648	tranposon insertion in exon	0.5	32.67	65.34
34392	Exchange protein directly activated by cAMP ortholog	Epac	Regulation of Rap protein signal transduction	Epacf07038	BL19033	tranposon insertion in intron	0.925	29.5	31.8919
8256	Glycerophosphate oxidase-1	Gpo-1	Neurogenesis, glycerophosphate shuttle, flight behavior	Gpo-1k05713	BL10577	tranposon insertion in 5' UTR	0.43	44.3	103.023
3694	Gγ30A	Gγ30A	GPCR signaling pathway, regulation of glucose metabolism, phototransduction	Df(1)9a4-5, car1	BL3694	Deletion	0.4	35	87.5
7223	Heartless	Htl	CNS developmeent, muscle fiber development, germ cell development	htlMB01532	BL23332	tranposon insertion in intron	0.5	26	52
44015	HIF prolyl hydroxylase	Hph	Cellular rresponse to hypoxia, positive regulation of cell growth	HphEY02317	BL20142	tranposon insertion in 5' UTR	0.5	26.2	52.4
1770	Histone deacetylase 4	HDAC4	Histone acetylation, long-term memory	HDAC4EY06270	BL16708	tranposon insertion in 5' UTR	0.6	26.3	43.8333
11324	Homer	Homer	Positive regulation of circadian sleep/wake, regulation of locomotion	homerR102	BL9564	tranposon insertion in 3' UTR	0.5	44.6	89.2
18285	Igloo	Igl	Calmodulin binding, myosin light chain binding	iglMI02290	BL34310	tranposon insertion in intron and 5' UTR intron	0.35	34.6	98.8571
9623	Inflated	If	Axon guidance, CNS morphogenesis, sarcomere organization	ifMB10541	BL29896	tranposon insertion in intron	0.5	32.67	65.34
44159	Inwardly rectifying potassium channel 1	Irk1	Locomotor rhythm, potassium ion transport, regulation of membrane potential	IrkMB08423	BL26372	tranposon insertion in intron	0.5	32	64
7210	Kelch	Kel	Acton cytoskeleton organization, oogenesis	kelKG03947	BL13269	tranposon insertion in 3' UTR	0.5	31	62
3861	Knockdown	Kdn	Carbohydrate metabolism, tricarboxylic acid cycle	kdnKG04873	BL14436	tranposon insertion in intron	0.5	49	98
7147	Kuzbanian	Kuz	Axon guidance, muscle tissue development, phagocytosis	kuzMB03175	BL24048	tranposon insertion in intron	0.4	36	90
42683	Kv channel interacting protein	Kcnip4	Calcium ion binding	Kcnip4MB07928	BL25360	tranposon insertion in intron	0.5	36	72
5483	Leucine-rich repeat kinase	Lrrk	Protein kinase activity, regulation of synaptic vesicle endocytosis and dendrite morphogenesis	Lrrkex1	BL34750	tranposon insertion in exon	0.5	35	70
8909	Low-density lipoprotein receptor-related protein 4	Lrp4	BMP signaling pathway, cacium ion binding	CG8909MB03015	BL23835	tranposon insertion in intron	0.3	28	93.3333
30388	Magi	Magi	Muscle cell postsynaptic density, terminal bouton component	MagiHP25847	BL22093	tranposon insertion in 5' UTR	0.55	34	61.8182
30361	Mangetout	Mtt	Adult feeding behavior, GPCR activity	mttMI01147	BL34158	tranposon insertion in intron	0.425	35.6	83.7647
15669	Misexpression suppressor of KSR 2	MESK2	Positive regulation of Ras protein signal transduction	MESK2k10317	BL10992	tranposon insertion in 5' UTR	0.5	28.67	57.34
5747	Misfire	Mfr	Spermatogenesis, fertilization	mfrMB05150	BL24747	tranposon insertion in intron	0.5	34	68
18657	Netrin-A	NetA	Axon guidance, dendrite guidance	NetAMB00571	BL22841	tranposon insertion in intron	0.5	31.3	62.6
1634	Neuroglian	Nrg	Axonogenesis, nerve maturation, synapse organization	Nrgl7	BL5595	Point mutation (nonsense) , amorphic allele	0.3	38	126.667
13772	Neuroligin 2	Nlg2	Synapse maturation, synapse organization, NMJ synaptic growth, NMJ synaptic transmission	Nlg2MB07854	BL25573	tranposon insertion in intron	0.5	41	82
5722	Niemann-Pick type C-1a	Npc1a	Molting cycle, regulation of cholesterol transport	Npc1aMB09749	BL29886	tranposon insertion in exon	0.5	32.5	65
6713	Nitric oxide synthase	Nos	Calmodulin binding, nitric-oxide synthase activity	NosMB04018	BL24283	tranposon insertion in intron	0.4	26	65
3936	Notch	N	Neurogenesis, motor neuron axon guidance, neuron development	NAx-tsl	BL3092	Ethyl methanesulfonate mutagen in Clk[ar] allele	0.4	40.25	100.625
12108	Palmitoyl-protein thioesterase 1	Ppt	Endocytosis, regulation of axon guidance	Ppt1A179T	BL30878	Point mutation, amorphic allele, ethyl methanesulfonate	0.5	38.5	77
8201	Par-1	Par-1	NMJ synaptic growth, microtubule cytoskeleton organization	par-1k05603	BL10574	tranposon insertion in 5' UTR	0.6	42	70
12002	Peroxidasin	Pxn	ECM organization, phagocytosis	PxnMI01492	BL34200	tranposon insertion in intron	0.4	35	87.5
3682	Phosphatidylinositol 4-phosphate 5-kinase at 59B	PIP5K59B	Regulation of NMJ synaptic growth	PIP5K59BMB02388	BL23565	tranposon insertion in exon	0.5	27	54
5119	poly(A) binding protein	pAbp	Synaptic transmission, neurogenesis, meiosis	pAbpEP310	BL17261	tranposon insertion in 3' UTR	0.6	39.75	66.25
12358	PolyA-binding protein interacting protein 2	Paip2	Negative regulation of translation, regulation of cell growth	Paip2G4716	BL31788	tranposon insertion in 5' UTR	0.5	27	54
9842	Pp2B-14D	Pp2B-14D	Regulation of emrbyonic development, sleep, wing disc development	Pp2B-14DGG01028	BL22025	tranposon insertion in exon	0.43	25	58.1395
18803	Presenilin	Psn	Secretase with a putative role in Alzheimer's disease	Psnw6	Guo, et al., 1999	Deletion of coding region. Protein null.	0.4	32	80
33198	Presenilin enhancer	Pen-2	Gamma-secretase complex, late endosome component	pen-2MI02639	BL36019	tranposon insertion in intron	0.5	38	76
30483	Prosap	Prosap	Postsynaptic density assembly	ProsapKG01030	BL13184	tranposon insertion in intron	0.68	31.5	46.3235
6622	Protein C kinase 98E	Pkc53E	Protein kinase C activity, zinc ion binding, positive regulation of clathrin-mediated endocytosis	Pkc53EMB02781	BL24443	tranposon insertion in intron	0.5	24	48
10376	Protein phosphatase 1E (PP2c domaing containing)	Ppm1e	Protein serine/threonine phosphatase activity	CG10376G2887	BL27461	tranposon insertion in 3' UTR	0.5	39	78
4523	PTEN-induced putative kinase 1	Pink1	Mitochondrion organization, NMJ synaptic transmission	Pink1G900	BL26611	tranposon insertion in 5' UTR	0.4	35	87.5
12156	Rab39	Rab39	Rab protein signal transduction, vesicle-mediated transport	Rab39Q69L	BL9823	tranposon insertion before 5' UTR	0.6	44.25	73.75
1956	Rap1 GTPase	Rap1	GTPase activity, regulation of cell shape	Rap1MB00790	BL22899	tranposon insertion in intron	0.3	31.67	105.567
42678	Reep1	Reep1	Response to endoplasmic reticulum stress	Reep1KG05246	BL13889	tranposon insertion in 5'UTR	0.5	33	66
33113	Reticulon-like1	Rtnl1	Endoplasmic reticulum organization, olfactory behavior	Rtnl1KG06996	BL14065	tranposon insertion in 3' UTR	0.5	29	58
5481	Roundabout 2	Robo2	Synaptic target recognition, axon guidance, neuron migration	robo2lea-2	BL3102	tranposon insertion in 3' UTR	0.5	38.33	76.66
6775	Rugose	Rg	NMJ development, olfactory learning	rgMB01845	BL23371	tranposon insertion in intron	0.4	32	80
43398	Scribbled	Scrib	Regulation of synapse structure or activity, regulation of endocytosis	scribMI00800	BL34112	tranposon insertion in intron	0.5	40	80
1865, 11084	Serpin 43Ab, Prickle	Spn43Ab, pk	Multicellular organism reproduction, axon guidance	Spn43AbMI02868, pkMI02868	BL36156	tranposon insertion in intron	0.4	29.75	74.375
34358	Shaking B	ShakB	Gap junction assembly, phototransduction	shakB2	Kuebler et al. 2001	point mutation by ethyl methanesulfonate, loss of function	0.5	30	60
3722	Shotgun	Shg	Nervous system development, gastrulation, axonogenesis	shgMI05975	BL41436	tranposon insertion in exon	0.5	39	78
43758	Slit	Sli	Dendrite morphogenesis, axon guidance	sliMI03289	BL37047	tranposon insertion in 5' UTR	0.3	30	100
10706	Small conductance calcium-activated potassium channel	SK	Calmodulin binding, K+ transport, regulation of membrane potential in photoreceptor cell	SKBG01378	BL12729	tranposon insertion in intron	0.3	28	93.3333
4931	Specifically Rac1-associated protein 1	Sra-1	Axon guidance, phagocytosis, regulation of synapse organization	Sra-1EY06562	BL16738	tranposon insertion in 5' UTR	0.72	31.8	44.1667
12292	Spichthyin	Spict	Negative regulation of NMJ synaptic growth	spictEP2202	BL17033	tranposon insertion in 5' UTR	0.5	32	64
CG #	Gene	Abb.	Putative function	Allele	Source	Genotype	mEPSP	EPSP	QC
11895	Starry night	Stan	GPCR activity, axon guidance, dendrite morphogenesis, regulation of synapse assembly	stan192	BL6969	Loss of function allele	0.25	26.6	106.4
33141	Sticks and stones	Sns	Actin cytoskeleton organization, myoblast fusion	snsMI03001	BL35916	tranposon insertion in intron	0.4	39	97.5
33670, 11566	string, CG11566	stg1, CG11566	Channel regulator activity	CG11566KG10455, stg1KG10455	BL16528	tranposon insertion in intron	0.3	32.7	109
11793	Superoxide dismutase	Sod	Regulation of terminal button organization	SodX-39	BL24490	Amorphic allele, gammay ray mutagen	0.5	28	56
8884	Synapse-associated protein 47kD	Sap47	Short-term plasticity	Sap47156	Funk, et al., 2004	1.7 kb deletion removing the promoter to first intron. Protein null.	0.5	35	70
3985	Synapsin	Syn	NMJ synaptic growth, terminal button organization	Synf04401	BL18767	tranposon insertion in exon	0.5	28.14	56.28
3985, 6281	Synapsin, Tissue inhibitor of metalloproteases	Syn, Timp	NMJ synaptic growth, terminal button organization; Wing disc morphogenesis, photoaxis	SynMB01857, TimpMB01857	BL23762	tranposon insertion in intron	0.5	28	56
42684	Synaptic Ras GTPase activating protein 1	Syngap1	GTPase activator activity, Ras protein signal transduction	CG42684KG05436	BL14006	tranposon insertion in intron	0.3	32.75	109.167
3168	Synaptic vesicle glycoprotein 2A	Sv2a	Transmembrane transporter activity	CG3168BG00892	BL12516	tranposon insertion in intron	0.43	30.3	70.4651
10808	Synaptogyrin	Syngr	Synaptic vesicle transport, neurogenesis	SyngrMI11382	56314	tranposon insertion in 3' UTR	0.5	30.9	61.8
2381	Synaptotagmin 7	Syt7	Neurotransmitter secretion, synaptic vesicle exocytosis, vesicle-mediated transport	Syt7MB01453	BL23394	tranposon insertion in exon	0.5	36.5	73
2715	Syntaxin 4	Syx4	SNARE binding, inter-male aggression	Syx4BG01517	BL12543	tranposon insertion in intron	0.5	34	68
33950	Terribly reduced optic lobes	Trol	Motor neuron axon guidance, defasciculation of motor neurona xons	trolMI01045	BL34144	tranposon insertion in 3' UTR	0.5	42.2	84.4
12143	Tetraspanin 42Ej	Tspan42	Endocytosis, lysosome	Tsp42Ej[1]	BL27335	tranposon insertion in exon	0.5	39	78
5492	Tetraspanin 74F	Tsp74F	Integral membrane component	Tsp74FEY04256	BL15729	tranposon insertion in intron	0.5	29	58
12443	Thisbe	Ths	Myoblast migration, glial cell differentiation	thsMB02475	BL23811	tranposon insertion in intron	0.3	30	100
17762	Tomosyn ortholog	Tomosyn	Regulation of NMJ synaptic transmission	TomosynEP1359	BL11357	tranposon insertion in intron	0.43	30.3	70.4651
11761	Translin	Trsn	DNA binding, RNAi, protein stabilization	trsnEY06981	BL16774	tranposon insertion in 5' UTR	0.6	40	66.6667
1693	Tweety	Tty	Chloride channel activity, chloride transport	TtyKG05632	BL13639	tranposon insertion in 5' UTR	0.3	37	123.333
4502	Ubiquitin-conjugating enzyme E2Q family-like 1	Ube2ql1	Unknown	CG4502KG07641	BL14644	tranposon insertion in 3' UTR	0.5	26.5	53
5014	VAMP-associated protein of 33kDa ortholog A	Vap33	Synapse maturation, terminal button organization, NMJ development	Vap-33ADelta20	BL39684	tranposon insertion in exon	0.5	26.6	53.2
9326	Varicose	Vari	Septate junction assembly, tracheal system development	vari38EFa2	BL5319	tranposon insertion in intron	0.56	34	60.7143
7337	WD repeat domain 62	Wdr62	Mitotic spindle organization	Wdr62EY09575	BL17581	tranposon insertion in intron	0.5	38.33	76.66
7670	WRN exonuclease	WRNexo	3'-5' exonuclease, DNA catabolism	WRNexoe04496	BL18267	tranposon insertion in 3' UTR	0.4	39	97.5
5675	X11L	X11L	Neurotransmitter secretion, synaptic vesicle docking and targetting	X11LEY23622	BL22647	tranposon insertion in 5' UTR	0.53	33.6	63.3962
14168	Zaps67	Zasp67	Myofibril assembly	Zasp67MB01313	BL23053	tranposon insertion in intron	0.5	29	58
7727	β amyloid protein precursor-like	Appl	Synapse organization	Appld	BL43632	tranposon insertion in intron	0.4	39.6	99
Mutants with defects in basal synaptic strength
CG #	Gene	Abb.	Putative function	Genotype	Source	Disruption	PhTx	mEPSP	EPSP	QC
43657	Myosin 10A	Myo10A	Dorsal closure, intracellular protein transport	Myo10AMB11485	BL29919	transposon insertion in intron	+	0.4	21	52.5
							-	0.8	26	32.5
6210	Wntless	wls	Peptide secretion, positive regulation of Wnt signaling pathway	wlsEY01593	BL15363	transposon insertion in 3' UTR	+	0.5	20	40
				/wlsED4470	BL8068		-	1	25	25
42799	Dikar	Dikar	Long-term memory, olfactory learning	dikard02315	BL19174	transposon insertion in 3' UTR	+	0.4	15	37.5
							-	0.7	20	28.5714
1839	F box and leucine-rich	Fbxl4	Deactivation of rhodopsin-mediated signaling, ubiquitin-protein transferase activity	Fbxl4e02322	BL18041	transposon insertion in intron	+	0.3	5	16.6667
	-repeat gene 4						-	1.1	10	9.09091
43955	Fife	Fife	Active zone scaffold protein	fifeex1027	Bruckner, et al., 2012	transposon insertion in 3' UTR	+	0.47	10.0566	22.5532
							-	1	21	21.2
10523	Parkin	Park	Protein ubiquitination, negative regulation of JNK pathway, mitochondrion organization	park1	BL34747	transposon insertion in exon	+	0.3	22	73.3333
							-	0.8	24	30
GluRIIIRNAi-Based Screen
CG #	Gene	Abb.	Putative function	RNAi	Source	Genotype	mEPSP	EPSP	QC
Control					BL32218	c155-Gal4;Sca-Gal4;BG57-Gal4, UAS-GluRIIIRNAiXUAS-RFP	0.5	32	66.3
17870	14-3-3zeta	14-3-3zeta	Unknown	TRiP 10	BL28327	c155-Gal4;Sca-Gal4;BG57-Gal4, UAS-GluRIIIRNAiXUAS-TRiPJF02962	0.53	30.6	57.7358
3796	Achaete	Ac	Nervous system development	TRiP 20	BL42953	c155-Gal4;Sca-Gal4;BG57-Gal4, UAS-GluRIIIRNAiXUAS-TRiPHMS02646	0.5	37.43	74.86
12598	Adenosine deaminase acting on RNA	Adar	ds-RNA adenosine deaminase activity	TRiP 10	BL28311	c155-Gal4;Sca-Gal4;BG57-Gal4, UAS-GluRIIIRNAiXUAS-TRiPJF02942	0.5	28.33	56.66
8385	ADP ribosylation factor at 79F	Arf79F	Positive regulation of endocytosis	TRiP 10	BL29538	c155-Gal4;Sca-Gal4;BG57-Gal4, UAS-GluRIIIRNAiXUAS-TRiPJF01809	0.5	29	58
6438	Amontillado	Amon	Peptidase activity, carbohydrate homeostasis, proteolysis	TRiP 10	BL28583	c155-Gal4;Sca-Gal4;BG57-Gal4, UAS-GluRIIIRNAiXUAS-TRiPHM05071	0.5	29	58
9579	Annexin B10	AnxB10	Calcium-dependent phospholipid binding	TRiP 20	BL38272	c155-Gal4;Sca-Gal4;BG57-Gal4, UAS-GluRIIIRNAiXUAS-TRiPHMS01720	0.5	29.67	59.34
15010	Archipelago	Ago	Uiquitin transferase activity, Negative regulation of growth	TRiP 20	BL34802	c155-Gal4;Sca-Gal4;BG57-Gal4, UAS-GluRIIIRNAiXUAS-TRiPHMS00111	0.5	27.5	55
32031	Arginine kinase	Argk	Arginine kinase activity, Phosphorylation	TRiP 20	BL41697	c155-Gal4;Sca-Gal4;BG57-Gal4, UAS-GluRIIIRNAiXUAS-TRiPHMS02262	0.4	29.25	73.125
7439	Argonaute 2	AGO2	Gene silencing, autophagy	TRiP 20	BL34799	c155-Gal4;Sca-Gal4;BG57-Gal4, UAS-GluRIIIRNAiXUAS-TRiPHMS00108	0.5	39	78
40300	Argonaute 3	AGO3	RNA binding	RNAi	BL34815	c155-Gal4;Sca-Gal4;BG57-Gal4, UAS-GluRIIIRNAiXUAS-TRiPHMS00125	0.5	35	70
11579	Armadillo	Arm	Nervous system development	TRiP 20	BL35004	c155-Gal4;Sca-Gal4;BG57-Gal4, UAS-GluRIIIRNAiXUAS-TRiPHMS01414	0.4	28	70
11513	Armitage	Armi	Long-term memory, Negative regulation of DNA damage checkpoint, oogenesis	TRiP 20	BL34789	c155-Gal4;Sca-Gal4;BG57-Gal4, UAS-GluRIIIRNAiXUAS-TRiPHMS00098	0.33	31	93.9394
10687	Asparaginyl-tRNA synthetase	AsnRS	Asparagine-tRNA aminoacylation	TRiP 10	BL28317	c155-Gal4;Sca-Gal4;BG57-Gal4, UAS-GluRIIIRNAiXUAS-TRiPJF02948	0.5	35	70
5166	Ataxin 2	Atx2	Circadian regulation of translation, phagocytosis, regulation of synapse structural plasticity	TRiP 20	BL36114	c155-Gal4;Sca-Gal4;BG57-Gal4, UAS-GluRIIIRNAiXUAS-TRiPHMS01392	0.5	34.75	69.5
1241	Autophagy related 2	Atg2	Autophagy	TRiP 20	BL34719	c155-Gal4;Sca-Gal4;BG57-Gal4, UAS-GluRIIIRNAiXUAS-TRiPHMS01198	1	27.3	27.3
4428	Autophagy related 4a	Atg4	Regulation of autophagy	TRiP 20	BL35740	c155-Gal4;Sca-Gal4;BG57-Gal4, UAS-GluRIIIRNAiXUAS-TRiPHMS01482	0.5	28	56
3267	Autophagy related 8a	Atg8a	Autophagy	TRiP 20	BL34340	c155-Gal4;Sca-Gal4;BG57-Gal4, UAS-GluRIIIRNAiXUAS-TRiPHMS01328	0.53	36	67.9245
3615	Autophagy related 9	Atg9	Autophagy	TRiP 20	BL34901	c155-Gal4;Sca-Gal4;BG57-Gal4, UAS-GluRIIIRNAiXUAS-TRiPHMS01246	0.5	26.5	53
10861	Autophagy-related 12	Atg12	Autophagy	TRiP 20	BL34675	c155-Gal4;Sca-Gal4;BG57-Gal4, UAS-GluRIIIRNAiXUAS-TRiPHMS01153	0.5	31	62
1107	Auxilin	Aux	Notch signaling pathway	TRiP 20	BL39017	c155-Gal4;Sca-Gal4;BG57-Gal4, UAS-GluRIIIRNAiXUAS-TRiPHMS01935	0.5	33.33	66.66
3624	Babos	Babos	cell surface adhesion protein, dendrite development	TRiP 20	BL36728	c155-Gal4;Sca-Gal4;BG57-Gal4, UAS-GluRIIIRNAiXUAS-TRiPHMS01619	0.5	38	76
5680	Basket	Bsk	JUN kinase activity	TRiP 20	BL32977	c155-Gal4;Sca-Gal4;BG57-Gal4, UAS-GluRIIIRNAiXUAS-TRiPHMS00777	0.5	33.6	67.2
9748	Belle	Bel	ATP-dependent RNA helicase activity	TRiP 10	BL28049	c155-Gal4;Sca-Gal4;BG57-Gal4, UAS-GluRIIIRNAiXUAS-TRiPJF02884	0.4	45	112.5
32134	Breathless	Btl	Activation of MAPK activity, negative regulation of axon extension	TRiP 20	BL40871	c155-Gal4;Sca-Gal4;BG57-Gal4, UAS-GluRIIIRNAiXUAS-TRiPHMS02038	0.4	28.6	71.5
15899	Ca2+-channel protein α1 subunit T	Ca-α1T	Voltage-gated calcium channel activity	TRiP 10	BL26251	c155-Gal4;Sca-Gal4;BG57-Gal4, UAS-GluRIIIRNAiXUAS-TRiPJF02150	0.5	36.25	72.5
42403	Ca2+-channel-protein-β-subunit	Ca-β	Voltage-gated calcium channel activity, regulation of glucose metabolism	TRiP 20	BL43292	c155-Gal4;Sca-Gal4;BG57-Gal4, UAS-GluRIIIRNAiXUAS-TRiPHMS02664	0.4	31.33	78.325
6702	Calbindin 53E	Cbp53E	Cellular io homeostasis, calcium ion binding	TRiP 10	BL28302	c155-Gal4;Sca-Gal4;BG57-Gal4,UAS-GluRIIIRNAiXUAS-TRiPJF02933	0.3	32.3	107.667
1495	Calcium/calmodulin-dependent protein kinase I	CaMKI	Calmodulin binding, calmodulin-dependent protein kinase activity	TRiP 10	BL26726	c155-Gal4;Sca-Gal4;BG57-Gal4,UAS-GluRIIIRNAiXUAS-TRiPJF02268	0.4	38.3	95.75
8639	Calcium-independent receptor for α-latrotoxin	Cirl	GPCR signaling pathway, veicle-mediated transport, neurotransmitter secretion	TRiP 20	BL34821	c155-Gal4;Sca-Gal4;BG57-Gal4,UAS-GluRIIIRNAiXUAS-TRiPHMS00136	0.5	35	70
8472	Calmodulin	Cam	Calcium ion binding, mitotic sindple organization	TRiP 20	BL34609	c155-Gal4;Sca-Gal4;BG57-Gal4,UAS-GluRIIIRNAiXUAS-TRiPHMS01318	0.35	36	102.857
12737	Calmodulin-binding protein	Crag	Calmodulin and RabGTPase binding, basement membrane assembly	TRiP 20	BL33594	c155-Gal4;Sca-Gal4;BG57-Gal4,UAS-GluRIIIRNAiXUAS-TRiPHMS00241	0.5	35	70
42332	Calmodulin-binding transcription activator	Camta	Calmodulin-binding, positive regulation of transcription	TRiP 20	BL40849	c155-Gal4;Sca-Gal4;BG57-Gal4,UAS-GluRIIIRNAiXUAS-TRiPHMS02016	0.5	36	72
18408	CAP	CAP	Actin filament organization, cell adhesion	TRiP 20	BL36663	c155-Gal4;Sca-Gal4;BG57-Gal4,UAS-GluRIIIRNAiXUAS-TRiPHMS01551	0.4	38	95
14575	Capability receptor	CapaR	Neuropeptide signaling, positive regulation of calcium ion transport, GPCR signaling	TRiP 10	BL27275	c155-Gal4;Sca-Gal4;BG57-Gal4,UAS-GluRIIIRNAiXUAS-TRiPJF02577	0.5	29	58
15520	Capability	Capa	Neuropeptide receptor binding, Nitric oxide-cGMP-mediated signaling pathway	TRiP 10	BL28345	c155-Gal4;Sca-Gal4;BG57-Gal4,UAS-GluRIIIRNAiXUAS-TRiPJF02981	0.6	38.25	63.75
18069	Calcium/calmodulin-dependent protein kinase II	CaMKII	Calmodulin-dependent protein kinase activity, synaptic transmission	TRiP 10	BL29401	c155-Gal4;Sca-Gal4;BG57-Gal4,UAS-GluRIIIRNAiXUAS-TRiPJF03336	0.52	31.75	61.0577
10538	Cd GTPase activating protein-related	CdGAPr	GTPase activity, retinal ganglion cell axon guidance	TRiP 20	BL38279	c155-Gal4;Sca-Gal4;BG57-Gal4,UAS-GluRIIIRNAiXUAS-TRiPHMS01730	0.5	31.3333	62.6666
5387	Cdk5 activator-like protein	Cdk5α	Adult locomotion, axogenesis, motor neuron axon guidance	TRiP 10	BL27048	c155-Gal4;Sca-Gal4;BG57-Gal4,UAS-GluRIIIRNAiXUAS-TRiPJF02374	0.6	33.25	55.4167
1663	CG1663	CG1663	Unknown	TRiP 10	BL27078	c155-Gal4;Sca-Gal4;BG57-Gal4,UAS-GluRIIIRNAiXUAS-TRiPJF02424	0.5	32.75	65.5
16935	CG16935	CG16935	Fatty acid metabolic process, microtubule associated complex	TRiP 20	BL36671	c155-Gal4;Sca-Gal4;BG57-Gal4,UAS-GluRIIIRNAiXUAS-TRiPHMS01559	0.5	35.66	71.32
17134	CG17134	CG17134	Unknown	TRiP 20	BL42868	c155-Gal4;Sca-Gal4;BG57-Gal4,UAS-GluRIIIRNAiXUAS-TRiPHMS02561	0.4	33.6	84
31999	CG31999	CG31999	Cell adhesion	TRiP 1	BL31587	c155-Gal4;Sca-Gal4;BG57-Gal4,UAS-GluRIIIRNAiXUAS-TRiPJF01162	0.5	29	58
42260	CG42260/CG30267	CG42260/CG30267	beta subunit of a cyclic nucleotide-gated ion channel	TRiP 10	BL26723	c155-Gal4;Sca-Gal4;BG57-Gal4,UAS-GluRIIIRNAiXUAS-TRiPJF02265	0.4	27.1	67.75
42321	CG42321	CG42321	Phospholipid translocation, integral membrane component	TRiP 10	BL28558	c155-Gal4;Sca-Gal4;BG57-Gal4,UAS-GluRIIIRNAiXUAS-TRiPHM05044	0.5	35.25	70.5
44422	CG44422	CG44422	Calcium ion binding	TRiP 10	BL26020	c155-Gal4;Sca-Gal4;BG57-Gal4,UAS-GluRIIIRNAiXUAS-TRiPJF02045	0.33	41.33	125.242
4839	CG4839	CG4839	cGMP-dependent protein kinase activity	TRiP 10	BL27046	c155-Gal4;Sca-Gal4;BG57-Gal4,UAS-GluRIIIRNAiXUAS-TRiPJF02372	0.3	40.4	134.667
45057	CG4893	CG484893	Neuron projection morphogenesis	TRiP 20	BL38287	c155-Gal4;Sca-Gal4;BG57-Gal4,UAS-GluRIIIRNAiXUAS-TRiPHMS01740	0.5	29.25	58.5
6805	CG6805	CG686805	Dephosphorylation	TRiP 20	BL32380	c155-Gal4;Sca-Gal4;BG57-Gal4,UAS-GluRIIIRNAiXUAS-TRiPHMS00371	0.5	37	74
9267	CG9267	CG9267	Enzyme binding	TRiP 20	BL34800	c155-Gal4;Sca-Gal4;BG57-Gal4,UAS-GluRIIIRNAiXUAS-TRiPHMS00109	0.5	30	60
3924	Chip	Chi	Axon guidance, dendrite guidance, phagocytosis, positive regulation of transcription	TRiP 10	BL31049	c155-Gal4;Sca-Gal4;BG57-Gal4,UAS-GluRIIIRNAiXUAS-TRiPJF01497	0.4	26.4	66
32540	Cholecystokinin-like receptor at 17D3	CCKLR-17D3	GPCR activity, integral membrane component, neuropeptide receptor activity	TRiP 10	BL28333	c155-Gal4;Sca-Gal4;BG57-Gal4,UAS-GluRIIIRNAiXUAS-TRiPJF02968	0.46	35	76.087
2945	Cinnamon and CG42376	Cin and CG42376	Embryonic development and Cytochrome-c oxidase activity	TRiP 20	BL32425	c155-Gal4;Sca-Gal4;BG57-Gal4,UAS-GluRIIIRNAiXUAS-TRiPHMS00420	0.5	30.666	61.332
CG #	Gene	Abb.	Putative function	Disruption Type	Source	Genotype	mEPSP	EPSP	QC
6556	Connector enhancer of ksr	Cnk	Signal transduction, Ras protein signal transduction	TRiP 20	BL33366	c155-Gal4;Sca-Gal4;BG57-Gal4,UAS-GluRIIIRNAiXUAS-TRiPHMS00238	0.4	33.75	84.375
7392	Connector of kinase to AP-1	Cka	Phagocytosis, positive regulation of JNK cascade	TRiP 20	BL34522	c155-Gal4;Sca-Gal4;BG57-Gal4,UAS-GluRIIIRNAiXUAS-TRiPHMS00081	0.4	32	80
1084	Contactin	Cont	Nerve maturation, septate junction assembly, axon ensheathment	TRiP 20	BL34867	c155-Gal4;Sca-Gal4;BG57-Gal4,UAS-GluRIIIRNAiXUAS-TRiPHMS00186	0.5	31	62
43738	Couch potato	Cpo	Olfactory behavior, dormancy process, synaptic transmission	TRiP 10	BL28360	c155-Gal4;Sca-Gal4;BG57-Gal4,UAS-GluRIIIRNAiXUAS-TRiPJF02996	0.4	36	90
6064	CREB-regulated transcription coactivator	Crtc	Response to oxidative stress and starvation, CREB binding	TRiP 20	BL42561	c155-Gal4;Sca-Gal4;BG57-Gal4,UAS-GluRIIIRNAiXUAS-TRiPHMJ02217	0.5	33.75	67.5
8203	Cyclin-dependent kinase 5	Cdk5	Cyclin-dependent protein serine/threonine activity, axonogenesis, locomotion, synaptic growth	TRiP 10	BL27517	c155-Gal4;Sca-Gal4;BG57-Gal4,UAS-GluRIIIRNAiXUAS-TRiPJF02667	0.425	33	77.6471
7236	Cyclin-depndent kinase-like 5	Cdkl5	Cyclin-dependent protein serine/threonine kinase activity	TRiP 10	BL27505	c155-Gal4;Sca-Gal4;BG57-Gal4,UAS-GluRIIIRNAiXUAS-TRiPJF02655	0.6	38	63.3333
1044	Daughter of sevenless	Dos	Regulation of Ras protein signal transduction	TRiP 1	BL31766	c155-Gal4;Sca-Gal4;BG57-Gal4,UAS-GluRIIIRNAiXUAS-TRiPHM04078	0.5	36	72
5102	Daughterless	Da	Neurogenesis	TRiP 20	BL38382	c155-Gal4;Sca-Gal4;BG57-Gal4,UAS-GluRIIIRNAiXUAS-TRiPHMS01851	0.5	27	54
6224	Diablo	Dbo	Regulation of synapse organization, cell growth	TRiP 20	BL38940	c155-Gal4;Sca-Gal4;BG57-Gal4,UAS-GluRIIIRNAiXUAS-TRiPHMS01791	0.5	28	56
4792	Dicer-1	Dcr-1	Dendrite morphogenesis, pre-miRNA binding	TRiP 20	BL34826	c155-Gal4;Sca-Gal4;BG57-Gal4,UAS-GluRIIIRNAiXUAS-TRiPHMS00141	0.4	32	80
6493	Dicer-2	Dcr-2	Cellular response to virus, RNA interfference	TRiP 20	BL33656	c155-Gal4;Sca-Gal4;BG57-Gal4,UAS-GluRIIIRNAiXUAS-TRiPHMS00062	0.4	25	62.5
31646	Dpr-interacting protein θ (neurotrimin)	DIP-θ	Interaction with Dpr	TRiP 10	BL28654	c155-Gal4;Sca-Gal4;BG57-Gal4,UAS-GluRIIIRNAiXUAS-TRiPJF03069	0.5	25	55.2
4974	Division Abnormally Delayed	Dally	Dendrite morphogenesis, regulation of BMP signaling pathway, motor neuron axon guidance	TRiP 20	BL33952	c155-Gal4;Sca-Gal4;BG57-Gal4,UAS-GluRIIIRNAiXUAS-TRiPHMS00905	0.6	40.33	67.2167
44533	Drosophila Nna1 ortholog	NnaD	Larval development, mitochondrion organization, neural retina development	TRiP 20	BL33549	c155-Gal4;Sca-Gal4;BG57-Gal4,UAS-GluRIIIRNAiXUAS-TRiPHMS00221	0.4	33.33	83.325
33196	Dumpy	Dpy	Extracellular matrix structural constituent, lateral inhibition	TRiP 20	BL36673	c155-Gal4;Sca-Gal4;BG57-Gal4,UAS-GluRIIIRNAiXUAS-TRiPHMS01561	0.4	32.3	80.75
1099	Dynamin associated protein 160	Dap 160	Positive regulation of protein kinase and neuroblast activity, synaptic growth, endocytosis	TRiP 10	BL25879	c155-Gal4;Sca-Gal4;BG57-Gal4,UAS-GluRIIIRNAiXUAS-TRiPJF01918	0.5	26.4	52.8
14296	Endophilin A	EndoA	Regulation of synapse structure or activity, synaptic vesicle endocytosis	TRiP 10	BL27679	c155-Gal4;Sca-Gal4;BG57-Gal4,UAS-GluRIIIRNAiXUAS-TRiPJF02758	0.5	38	76
9834	Endophilin B	EndoB	Regulation of endocytosis, regulation of glucose metabolism, membrane organization	TRiP 20	BL34935	c155-Gal4;Sca-Gal4;BG57-Gal4,UAS-GluRIIIRNAiXUAS-TRiPHMS01285	0.5	32	64
14548	Enhancer of split mβ, helix-loop-helix	E(spl)mβ-HLH	Negative regulation of transcripition from RNA polymerase II promotor	TRiP 10	BL26206	c155-Gal4;Sca-Gal4;BG57-Gal4,UAS-GluRIIIRNAiXUAS-TRiPJF02100	0.4	28.25	70.625
17654	Enolase	Eno	Magnesium ion binding, regulation of glucose metabolism	TRiP 10	BL26300	c155-Gal4;Sca-Gal4;BG57-Gal4,UAS-GluRIIIRNAiXUAS-TRiPJF02070	0.5	29.5	59
1511	Eph receptor tyrosine kinase	Eph	Nervous system developmenet, transmembrane receptor protein tyrosine kinase activity	TRiP 20	BL39066	c155-Gal4;Sca-Gal4;BG57-Gal4,UAS-GluRIIIRNAiXUAS-TRiPHMS01986	0.5	33.5	67
2727	Epithelial membrane protein	Emp	Autophagic cell death, scavenger cell death	TRiP 20	BL40947	c155-Gal4;Sca-Gal4;BG57-Gal4,UAS-GluRIIIRNAiXUAS-TRiPHMS02195	0.5	26.75	53.5
34392	Exchange protein directly activated by cAMP ortholog	Epac	Cyclic nucleotide-dependent guanyl-nucleotide exchange factor activity	TRiP 10	BL29317	c155-Gal4;Sca-Gal4;BG57-Gal4,UAS-GluRIIIRNAiXUAS-TRiPJF02476	0.5	34	68
33955	Eyes shut	Eys	ECM structural constituent, cell morphogenesis, rhabdomere development	TRiP 20	BL33764	c155-Gal4;Sca-Gal4;BG57-Gal4,UAS-GluRIIIRNAiXUAS-TRiPJF02463	0.43	29.6	68.8372
6783	Fatty acid binding protein	Fabp	Fatty acid binding, long-term memory	TRiP 20	BL33976	c155-Gal4;Sca-Gal4;BG57-Gal4,UAS-GluRIIIRNAiXUAS-TRiPHMS00936	0.5	37	74
10023	Focal adhesion kinase	Fak	Negative regulation of synaptic growth at NMJ	TRiP 20	BL44075	c155-Gal4;Sca-Gal4;BG57-Gal4,UAS-GluRIIIRNAiXUAS-TRiPHMS02792	0.5	31.67	63.34
43067	Forkhead box P	FoxP	Locmotion, male courtship, operant conditioning	TRiP 10	BL26774	c155-Gal4;Sca-Gal4;BG57-Gal4,UAS-GluRIIIRNAiXUAS-TRiPJF02338	0.33	29.6	89.697
4059	Ftz transcription factor 1	Ftz-f1	Dendrite morphogenesis, neuron remodeling	TRiP 20	BL33625	c155-Gal4;Sca-Gal4;BG57-Gal4,UAS-GluRIIIRNAiXUAS-TRiPHMS00019	0.325	40.25	123.846
1500	Furrowed	Fw	Imaginal disc-derived wing morphogenesis	TRiP 20	BL38975	c155-Gal4;Sca-Gal4;BG57-Gal4,UAS-GluRIIIRNAiXUAS-TRiPHMS01891	0.6	33	55
2835	G protein α s subunit	Gαs	GPCR signaling pathway, NMJ development, synaptic transmission	TRiP 10	BL29576	c155-Gal4;Sca-Gal4;BG57-Gal4,UAS-GluRIIIRNAiXUAS-TRiPJF03255	0.45	31	68.8889
8261	G protein γ 1	Gγ1	Neurogenesis, actin filament organization, GPCR signaling pathway	TRiP 20	BL34372	c155-Gal4;Sca-Gal4;BG57-Gal4,UAS-GluRIIIRNAiXUAS-TRiPHMS01361	0.4	30	75
11086	Gadd45	Gadd45	JNK cascade, regulation of oviposition	TRiP 20	BL35023	c155-Gal4;Sca-Gal4;BG57-Gal4,UAS-GluRIIIRNAiXUAS-TRiPHMS01436	0.5	42	84
3917	Gamma-tubulin ring protein 84	Grip84	Microtubule binding, centrosome organization, cell cycle, meiosis	TRiP 20	BL33548	c155-Gal4;Sca-Gal4;BG57-Gal4,UAS-GluRIIIRNAiXUAS-TRiPHMS00627	0.3	35.6	118.667
8430	Glutamate oxaloacetate transaminase 1	Got1	Glutamate biosynthesis, imaginal disc-derived wing morphogenesis	TRiP 20	BL36768	c155-Gal4;Sca-Gal4;BG57-Gal4,UAS-GluRIIIRNAiXUAS-TRiPHMS03029	0.5	33.5	67
14447	Glutamate receptor binding protein	Grip	Muscle attachment, synapse organization	TRiP 10	BL28334	c155-Gal4;Sca-Gal4;BG57-Gal4,UAS-GluRIIIRNAiXUAS-TRiPJF02969	0.36	34.6	96.1111
8442	Glutamate receptor IA	GluRIA	Extracellular-glutamate-gated ion channel activity	TRiP 10	BL27521	c155-Gal4;Sca-Gal4;BG57-Gal4,UAS-GluRIIIRNAiXUAS-TRiPJF02671	0.5	34.75	69.5
14994	Glutamic acid decarboxylase 1	Gad1	NMJ development, neurotransmitter receptor metabolism, synapse assembly	TRiP 10	BL28079	c155-Gal4;Sca-Gal4;BG57-Gal4,UAS-GluRIIIRNAiXUAS-TRiPJF02916	0.4	26.75	66.875
14447	Grip75	Grip75	Centrosome organization, mitotic nuclear division, spindle organization	TRiP 1	BL31215	c155-Gal4;Sca-Gal4;BG57-Gal4,UAS-GluRIIIRNAiXUAS-TRiPJF01770	0.4	38	95
3694	Gγ30A	Gγ30A	GPCR signaling pathway, regulation of glucose metabolism, phototransduction	TRiP 20	BL34484	c155-Gal4;Sca-Gal4;BG57-Gal4,UAS-GluRIIIRNAiXUAS-TRiPHMS01362	0.4	35	87.5
4147	Heat shock 70-kDa protein cognate 3	Hsc70-3	Centrosome duplication, regulation of glucose metabolism, response to heat	TRiP 20	BL32402	c155-Gal4;Sca-Gal4;BG57-Gal4,UAS-GluRIIIRNAiXUAS-TRiPHMS00397	0.4	36.67	91.675
31359	Heat shock protein 70	Hsp70	Response to heat	TRiP 20	BL32997	c155-Gal4;Sca-Gal4;BG57-Gal4,UAS-GluRIIIRNAiXUAS-TRiPHMS00797	0.5	30.5	61
1242	Heat shock protein 83	Hsp83	Actin filament organization, centrosome cycle, response to heat	TRiP 20	BL32996	c155-Gal4;Sca-Gal4;BG57-Gal4,UAS-GluRIIIRNAiXUAS-TRiPHMS00796	0.5	34	68
8937	Heat shock protein cognate 1	HC71	Lipid particle, microtubule associated complex	TRiP 20	BL34527	c155-Gal4;Sca-Gal4;BG57-Gal4,UAS-GluRIIIRNAiXUAS-TRiPHMS00888	0.4	30	75
5837	HEM-protein	Hem	Axogenesis, CNS development, myoblast fusion, NMJ development, phagocytosis	TRiP 20	BL41688	c155-Gal4;Sca-Gal4;BG57-Gal4,UAS-GluRIIIRNAiXUAS-TRiPHMS02252	0.4	31	77.5
44015	HIF prolyl hydroxylase	Hph	Cellular rresponse to hypoxia, positive regulation of cell growth	TRiP 20	BL34717	c155-Gal4;Sca-Gal4;BG57-Gal4,UAS-GluRIIIRNAiXUAS-TRiPHMS01196	0.3	34.75	115.833
1770	Histone deacetylase 4	HDAC4	Histone acetylation, long-term memory	TRiP 20	BL34774	c155-Gal4;Sca-Gal4;BG57-Gal4,UAS-GluRIIIRNAiXUAS-TRiPHMS00083	0.5	33	66
11324	Homer	Homer	Positive regulation of circadian sleep/wake, regulation of locomotion	TRiP 20	BL41908	c155-Gal4;Sca-Gal4;BG57-Gal4,UAS-GluRIIIRNAiXUAS-TRiPHMS02301	0.4	39.3	98.25
18285	Igloo	Igl	Calmodulin binding, myosin light chain binding	TRiP 10	BL 29598	c155-Gal4;Sca-Gal4;BG57-Gal4,UAS-GluRIIIRNAiXUAS-TRiPJF03277	0.5	33.518	67.036
1063	Inositol 1,4,5,-tris-phosphate receptor	Itp-r83A	Cellular calcium ion homeostasis	TRiP 10	BL25937	c155-Gal4;Sca-Gal4;BG57-Gal4,UAS-GluRIIIRNAiXUAS-TRiPJF01957	0.45	36.33	80.7333
32810	insomniac	inc	BTB domain-containing protein that is essential in neurons for normal sleep-wake cycles	dsRNA	VDRC-GD7621	c155-Gal4;Sca-Gal4;BG57-Gal4,UAS-GluRIIIRNAiXUAS-GD7621	0.5	37.2645	74.529
4587	Inter-alpha-trypsin inhibitor heavy chain 3	Itih3	Voltage-gated calcium channel activity	TRiP 10	BL25893	c155-Gal4;Sca-Gal4;BG57-Gal4,UAS-GluRIIIRNAiXUAS-TRiPJF01934	0.4	41.3	103.25
44159	Inwardly rectifying potassium channel 1	Irk1	Locomotor rhythm, potassium ion transport, regulation of membrane potential	TRiP 20	BL42644	c155-Gal4;Sca-Gal4;BG57-Gal4,UAS-GluRIIIRNAiXUAS-TRiPHMS02480	0.5	30	60
4977	Kekkon-2	Kek2	Integral component of plasma membrane	TRiP 10	BL31874	c155-Gal4;Sca-Gal4;BG57-Gal4,UAS-GluRIIIRNAiXUAS-TRiPHM05267	0.4	33.33	83.325
12199	Kekkon-5	Kek5	Regulation of BMP signaling pathway	TRiP 20	BL40830	c155-Gal4;Sca-Gal4;BG57-Gal4,UAS-GluRIIIRNAiXUAS-TRiPHMS01996	0.5	36	72
7210	Kelch	Kel	Acton cytoskeleton organization, oogenesis	TRiP 10	BL31251	c155-Gal4;Sca-Gal4;BG57-Gal4,UAS-GluRIIIRNAiXUAS-TRiPJF01768	0.46	40	86.9565
8183	Kinesin heavy chain 73	Khc73	Microtubule motor activity, ATP binding	TRiP 20	BL36733	c155-Gal4;Sca-Gal4;BG57-Gal4,UAS-GluRIIIRNAiXUAS-TRiPJF02384	0.4	33.3	83.25
3861	Knockdown	Kdn	Carbohydrate metabolism, tricarboxylic acid cycle	TRiP 20	BL36740	c155-Gal4;Sca-Gal4;BG57-Gal4,UAS-GluRIIIRNAiXUAS-TRiPHMS01631	0.5	35.67	71.34
42683	Kv channel interacting protein	Kcnip4	Calcium ion binding	TRiP 10	BL26020	c155-Gal4;Sca-Gal4;BG57-Gal4,UAS-GluRIIIRNAiXUAS-TRiPJF02045	0.33	41.33	125.242
8434	Lambik	Lbk	Chaeta morphogenesis, oogenesis	TRiP 20	BL28903	c155-Gal4;Sca-Gal4;BG57-Gal4,UAS-GluRIIIRNAiXUAS-TRiPHM05114	0.66	42	63.6364
3839	Lethal of scute	L(1)sc	Neurogenesis, Positive regulation of transcription	TRiP 10	BL27058	c155-Gal4;Sca-Gal4;BG57-Gal4,UAS-GluRIIIRNAiXUAS-TRiPJF02399	0.45	43.25	96.1111
11136	Leucine-rich tendon-specific protein	Lrt	Negative regulation of muscle cell chemotaxis	TRiP 10	BL28893	c155-Gal4;Sca-Gal4;BG57-Gal4,UAS-GluRIIIRNAiXUAS-TRiPHM05103	0.33	36	109.091
10443	Leukocyte-antigen-related-like	Lar	Axon guidance, NMJ synaptic growth	TRiP 20	BL34965	c155-Gal4;Sca-Gal4;BG57-Gal4,UAS-GluRIIIRNAiXUAS-TRiPHMS00822	0.5	36	72
18028	Light	Lt	Endocytosis, Notch receptor processing	TRiP 20	BL34871	c155-Gal4;Sca-Gal4;BG57-Gal4,UAS-GluRIIIRNAiXUAS-TRiPHMS00190	0.5	36	72
8909	Low-density lipoprotein receptor-related protein 4	Lrp4	Unknown	TRiP 10	BL31155	c155-Gal4;Sca-Gal4;BG57-Gal4,UAS-GluRIIIRNAiXUAS-TRiPJF01632	0.4	35.33	88.325
7540	M6	M6	Compound eye morphogenesis, positive phototaxis	TRiP 20	BL37503	c155-Gal4;Sca-Gal4;BG57-Gal4,UAS-GluRIIIRNAiXUAS-TRiPHMS01645	0.4	36	90
30388	Magi	Magi	Muscle cell postsynaptic density, terminal bouton component	TRiP 20	BL33411	c155-Gal4;Sca-Gal4;BG57-Gal4,UAS-GluRIIIRNAiXUAS-TRiPHMS00291	0.3	32	106.667
30361	Mangetout	Mtt	GPCR activity, dendrite component	TRiP 20	BL32376	c155-Gal4;Sca-Gal4;BG57-Gal4,UAS-GluRIIIRNAiXUAS-TRiPHMS00367	0.56	47.66	85.1071
15669	Misexpression suppressor of KSR 2	MESK2	Positive regulation of Ras protein signal transduction	TRiP 10	BL29380	c155-Gal4;Sca-Gal4;BG57-Gal4,UAS-GluRIIIRNAiXUAS-TRiPJF03312	0.4	34.6	86.5
16973	Misshapen	Msn	JNK cascade, axon guidance, negative regulation of Ras protein signal transduction	TRiP 20	BL42518	c155-Gal4;Sca-Gal4;BG57-Gal4,UAS-GluRIIIRNAiXUAS-TRiPHMJ02084	0.4	33	82.5
33208	Molecule interacting with CasL	Mical	Axon guidance, sarcomere organization, synapse assembly involved in innervation	TRiP 10	BL31148	c155-Gal4;Sca-Gal4;BG57-Gal4,UAS-GluRIIIRNAiXUAS-TRiPJF01625	0.4	28.33	70.825
1429	Myocyte enhancer factor 2	Mef2	Myoblast fusion, locomotor rhythm	TRiP 20	BL38247	c155-Gal4;Sca-Gal4;BG57-Gal4,UAS-GluRIIIRNAiXUAS-TRiPHMS01691	0.375	28	74.6667
5685	Na/Ca-exchange protein	Calx	Calcium ion binding, calcium:sodium antiporter activity	TRiP 10	BL28306	c155-Gal4;Sca-Gal4;BG57-Gal4,UAS-GluRIIIRNAiXUAS-TRiPJF02937	0.53	32.67	61.6415
5637	Nanos	Nos	Dendrite morphogenesis, germ cell development	TRiP 20	BL32985	c155-Gal4;Sca-Gal4;BG57-Gal4,UAS-GluRIIIRNAiXUAS-TRiPHMS00785	0.4	35	87.5
42279	Nedd4	Nedd4	NMJ development, positive regulation of endocytosis, positive regulation of synapse assembly	TRiP 20	BL34741	c155-Gal4;Sca-Gal4;BG57-Gal4,UAS-GluRIIIRNAiXUAS-TRiPHMS01221	0.4	33	82.5
2330	Neurochondrin	Neurochondrin	Muscle system process	TRiP 20	BL40903	c155-Gal4;Sca-Gal4;BG57-Gal4,UAS-GluRIIIRNAiXUAS-TRiPHMS02151	0.5	26.4	52.8
8318	Neurofibromin1	Nf1	Negative regulation of NMJ synaptic growth, cAMP-mediated signaling	TRiP 10	BL25845	c155-Gal4;Sca-Gal4;BG57-Gal4,UAS-GluRIIIRNAiXUAS-TRiPJF01866	0.5	32.6	65.2
1634	Neuroglian	Nrg	Axonogenesis, nerve maturation, synapse organization	TRiP 10	BL28724	c155-Gal4;Sca-Gal4;BG57-Gal4,UAS-GluRIIIRNAiXUAS-TRiPJF03151	0.4	42	105
13772	Neuroligin 2	Nlg2	Synapse maturation, synapse organization, NMJ synaptic growth, NMJ synaptic transmission	TRiP 10	BL28331	c155-Gal4;Sca-Gal4;BG57-Gal4,UAS-GluRIIIRNAiXUAS-TRiPJF02966	0.4	39	97.5
6713	Nitric oxide synthase	Nos	Calmodulin binding, nitric-oxide synthase activity	TRiP 20	BL50675	c155-Gal4;Sca-Gal4;BG57-Gal4,UAS-GluRIIIRNAiXUAS-TRiPHMC03076	0.5	36.4	72.8
8884	Nucleosome assembly protein 1	Nap1	Nucleosome assembly, chromatin remodeling	TRiP 22	BL35445	c155-Gal4;Sca-Gal4;BG57-Gal4,UAS-GluRIIIRNAiXUAS-TRiPGL00370	0.5	34	68
10295	p21-activated kinase	Pak	Regulation of synapse structure or activity, axon guidance	TRiP 20	BL35141	c155-Gal4;Sca-Gal4;BG57-Gal4,UAS-GluRIIIRNAiXUAS-TRiPGL00008	0.5	31.83	63.66
5119	pAbp	pAbp	Synaptic transmission, neurogenesis, meiosis	TRiP 20	BL36127	c155-Gal4;Sca-Gal4;BG57-Gal4,UAS-GluRIIIRNAiXUAS-TRiPHMS01542	0.5	31	62
34403	Pangolin	Pan	Regulation of Wnt signaling pathway, wing morphogenesis, embryonic pattern specification	TRiP 20	BL40848	c155-Gal4;Sca-Gal4;BG57-Gal4,UAS-GluRIIIRNAiXUAS-TRiPHMS02015	0.5	28.25	56.5
9907	Paralytic	Para	Sodium ion transport, voltage-gated sodium channel activity, response to hypoxia	TRiP 20	BL33923	c155-Gal4;Sca-Gal4;BG57-Gal4,UAS-GluRIIIRNAiXUAS-TRiPHMS00868	0.4	28.67	71.675
7103	PDGF- and VEGF-related factor 1	Pvf1	Heparin binding, cell projection assembly	TRiP 20	BL39038	c155-Gal4;Sca-Gal4;BG57-Gal4,UAS-GluRIIIRNAiXUAS-TRiPHMS01958	0.5	29.6	59.2
42314	Plasma membrane calcium ATPase	PMCA	Cellular calcium ion homeostasis, calcium-transporting ATPase activity, metal ion binding	TRiP 10	BL31572	c155-Gal4;Sca-Gal4;BG57-Gal4,UAS-GluRIIIRNAiXUAS-TRiPJF01145	0.35	27.3	78
17077	Pointed	Pnt	Phagocytosis, regulation of neurogenesis	TRiP 20	BL35038	c155-Gal4;Sca-Gal4;BG57-Gal4,UAS-GluRIIIRNAiXUAS-TRiPHMS01452	0.4	29.5	73.75
43140	Polychaetoid	Pyd	Wing disc development, Notch signaling pathway, chaeta development	TRiP 20	BL33386	c155-Gal4;Sca-Gal4;BG57-Gal4,UAS-GluRIIIRNAiXUAS-TRiPHMS00263	0.4	37.33	93.325
30483	Prosap	Prosap	Postsynaptic density assembly	TRiP 20	BL40929	c155-Gal4;Sca-Gal4;BG57-Gal4,UAS-GluRIIIRNAiXUAS-TRiPHMS02177	0.33	36	109.091
6622	Protein C kinase 53E	Pkc53E	Protein kinase C activity, zinc ion binding, positive regulation of clathrin-mediated endocytosis	TRiP 20	BL34716	c155-Gal4;Sca-Gal4;BG57-Gal4,UAS-GluRIIIRNAiXUAS-TRiPHMS01195	0.5	31	62
1954	Protein C kinase 98E	Pkc98E	Positive regulation of peptide hormone secretion, neuron projection morphogenesis	TRiP 20	BL44074	c155-Gal4;Sca-Gal4;BG57-Gal4,UAS-GluRIIIRNAiXUAS-TRiPHMS02791	0.4	32	80
6167	Protein interacting with C kinase 1	PICK1	Regulated exocytosis, positive regulation of developmental growth	TRiP 10	BL31258	c155-Gal4;Sca-Gal4;BG57-Gal4,UAS-GluRIIIRNAiXUAS-TRiPJF01199	0.4	33.3	83.25
42349	Protein kinase C δ	Pkcδ	Intracellular signal transduction	TRiP 10	BL28355	c155-Gal4;Sca-Gal4;BG57-Gal4,UAS-GluRIIIRNAiXUAS-TRiPJF02991	0.5	30.25	60.5
10376	Protein phosphatase 1E (PP2c domaing containing)	Ppm1e	Protein dephosphorylation	TRiP 20	BL41907	c155-Gal4;Sca-Gal4;BG57-Gal4,UAS-GluRIIIRNAiXUAS-TRiPHMS02300	0.3	33.75	112.5
1817	Protein tyrosine phosphatase 10D	Ptp10D	Motor neuron axon guidance, CNS development, long-term memory	TRiP 20	BL39001	c155-Gal4;Sca-Gal4;BG57-Gal4,UAS-GluRIIIRNAiXUAS-TRiPHMS01917	0.5	33.67	67.34
4523	PTEN-induced putative kinase 1	Pink1	Mitochondrion organization, NMJ synaptic transmission	TRiP 20	BL38262	c155-Gal4;Sca-Gal4;BG57-Gal4,UAS-GluRIIIRNAiXUAS-TRiPHMS01707	0.4	42	105
7138	r2d2	R2d2	Defense response to virus, production of siRNA involved in RNAi	TRiP 20	BL34784	c155-Gal4;Sca-Gal4;BG57-Gal4,UAS-GluRIIIRNAiXUAS-TRiPHMS00093	0.5	30	60
CG #	Gene	Abb.	Putative function	Disruption Type	Source	Genotype	mEPSP	EPSP	QC
5771	Rab11	Rab11	Endocytosis, vesicle-mediated transport, regulation of synapse organization, synaptic growth	TRiP 10	BL27730	c155-Gal4;Sca-Gal4;BG57-Gal4,UAS-GluRIIIRNAiXUAS-TRiPJF02812	0.4	28.3	70.75
2108	Rab23	Rab23	GTPase activity, mophogenesis of polarized epithelium,	TRiP 10	BL28025	c155-Gal4;Sca-Gal4;BG57-Gal4,UAS-GluRIIIRNAiXUAS-TRiPJF02859	0.5	40.3	80.6
14791	Rab27	Rab27	GTPase activity, exosomal secretion, sleep, synaptic vesicle component	TRiP 20	BL35774	c155-Gal4;Sca-Gal4;BG57-Gal4,UAS-GluRIIIRNAiXUAS-TRiPHMS01523	0.5	26.6	53.2
9575	Rab35	Rab35	Exosomal secretion, phagocytosis	TRiP 10	BL28342	c155-Gal4;Sca-Gal4;BG57-Gal4,UAS-GluRIIIRNAiXUAS-TRiPJF02978	0.4	31.33	78.325
3664	Rab5	Rab5	Axonogenesis, synaptic vesicle to endosome fusion, regulation of synaptic structure or activity	TRiP 20	BL34832	c155-Gal4;Sca-Gal4;BG57-Gal4,UAS-GluRIIIRNAiXUAS-TRiPHMS00147	0.5	30	60
6601	Rab6	Rab6	Axon guidance, regulation of postsynaptic membrane potential, exocytosis	TRiP 20	BL35744	c155-Gal4;Sca-Gal4;BG57-Gal4,UAS-GluRIIIRNAiXUAS-TRiPHMS01486	0.4	28.4	71
9994	Rab9	Rab9	Vesicle-mediated transport, retrograde transport, endosome to Golgi, GTPase activity	TRiP 20	BL42942	c155-Gal4;Sca-Gal4;BG57-Gal4,UAS-GluRIIIRNAiXUAS-TRiPHMS02635	0.56	27.75	49.5536
11556	Rabphilin	Rph	Synaptic vesicle endocytosis and exocytosis	TRiP 10	BL25950	c155-Gal4;Sca-Gal4;BG57-Gal4,UAS-GluRIIIRNAiXUAS-TRiPJF01970	0.5	47.1	94.2
31118	RabX4	RabX4	Rab protein signal transduction, vesicle-mediated transport	TRiP 10	BL28704	c155-Gal4;Sca-Gal4;BG57-Gal4,UAS-GluRIIIRNAiXUAS-TRiPJF03121	0.5	28.33	56.66
1956	Rap1 GTPase	Rap1	GTPase activity, regulation of cell shape	TRiP 20	BL35047	c155-Gal4;Sca-Gal4;BG57-Gal4,UAS-GluRIIIRNAiXUAS-TRiPHMS01461	0.4	41.67	104.175
3204	Ras-associated protein 2-like	Rap21	Neurogenesis, GTPase activity	TRiP 10	BL29568	c155-Gal4;Sca-Gal4;BG57-Gal4,UAS-GluRIIIRNAiXUAS-TRiPJF03247	0.5	30.67	61.34
9108	Regulator of G-protein signalling 7	RSG7	Regulation of GPCR protein sinaling pathway, intracellular signal transduction	TRiP 10	BL28574	c155-Gal4;Sca-Gal4;BG57-Gal4,UAS-GluRIIIRNAiXUAS-TRiPHM05060	0.46	36	78.2609
1976	Rho GTPase activating protein at 100F	RhoGAP100F	Synaptic vesicle localization, axon extension involved in axon guidance	TRiP 20	BL32946	c155-Gal4;Sca-Gal4;BG57-Gal4,UAS-GluRIIIRNAiXUAS-TRiPHMS00740	0.375	35	93.3333
40494	Rho GTPase activating protein at 1A	RhoGAP1A	Golgi organization, negative regulation of cell size	TRiP 20	BL33390	c155-Gal4;Sca-Gal4;BG57-Gal4,UAS-GluRIIIRNAiXUAS-TRiPHMS00267	0.4	40.66	101.65
32149	Rho GTPase activating protein at 71E	RhoGAP71E	Rho protein signal transduction, GTPase activator activity	TRiP 20	BL32417	c155-Gal4;Sca-Gal4;BG57-Gal4,UAS-GluRIIIRNAiXUAS-TRiPHMS00412	0.4	31.67	79.175
43976	Rho guanine nucleotide exchange factor 3	RhoGEF3	Melanotic encapsulation of foreign target	TRiP 20	BL42526	c155-Gal4;Sca-Gal4;BG57-Gal4,UAS-GluRIIIRNAiXUAS-TRiPHMJ02092	0.5	27.4	54.8
32062	RNA-binding Fox protein 1	Rbfox1	Transcription factor binding	RNAi	BL32476	c155-Gal4;Sca-Gal4;BG57-Gal4,UAS-GluRIIIRNAiXUAS-TRiPHMS00478	0.45	38	84.4444
12559	Rolled	Rl	Modulation of synaptic transmission, transmembrane receptor protein tyrosine kinase signal	TRiP 20	BL34855	c155-Gal4;Sca-Gal4;BG57-Gal4,UAS-GluRIIIRNAiXUAS-TRiPHMS00173	0.5	34.25	68.5
10844	Ryanodine receptor	Rya-r44F	Muscle contraction, calcium ion transmembrane transport	TRiP 10	BL28919	c155-Gal4;Sca-Gal4;BG57-Gal4,UAS-GluRIIIRNAiXUAS-TRiPHM05130	0.43	36	83.7209
3725	Sarco/endoplasmic reticulum Ca(2+)-ATPase	SERCA	Celular calcium ion homeostasis, NMJ synaptic tranmission	TRiP 10	BL25928	c155-Gal4;Sca-Gal4;BG57-Gal4,UAS-GluRIIIRNAiXUAS-TRiPJF01948	0.5	28.67	57.34
1915	Sallimus	Sls	Sarcomere organization, skeletal muscle tissue development, myoblast fusion	TRiP 1	BL31538	c155-Gal4;Sca-Gal4;BG57-Gal4,UAS-GluRIIIRNAiXUAS-TRiPJF01098	0.5	30	60
9195	Scamp	Scamp	NMJ synaptic transmission, locomotion	TRiP 20	BL38277	c155-Gal4;Sca-Gal4;BG57-Gal4,UAS-GluRIIIRNAiXUAS-TRiPHMS01728	0.5	34.5	69
32434	Schizo	Siz	Myoblast fusion, CNS development, actin cytoskeleton organization	TRiP 20	BL39060	c155-Gal4;Sca-Gal4;BG57-Gal4,UAS-GluRIIIRNAiXUAS-TRiPHMS01980	0.43	44.3	103.023
43398	Scribbled	Scrib	Regulation of synapse structure or activity, regulation of endocytosis	TRiP 20	BL39073	c155-Gal4;Sca-Gal4;BG57-Gal4,UAS-GluRIIIRNAiXUAS-TRiPHMS01993	0.36	32.6	90.5556
3827	Scute	Sc	DNA binding, nervous system development	TRiP 10	BL26206	c155-Gal4;Sca-Gal4;BG57-Gal4,UAS-GluRIIIRNAiXUAS-TRiPJF02104	0.4	28.25	70.625
7034	Sec15 ortholog	Sec15	Endocytic recycling, vesicle-mediated transport, axon guidance	TRiP 10	BL27499	c155-Gal4;Sca-Gal4;BG57-Gal4,UAS-GluRIIIRNAiXUAS-TRiPJF02649	0.5	33	66
11084	Second mitotic wave missing (Prickle2 homolog 2)	Swm	Positive reglation of mRNA polydeylation and gene expression	TRiP 10	BL28548	c155-Gal4;Sca-Gal4;BG57-Gal4,UAS-GluRIIIRNAiXUAS-TRiPHM05034	0.3	33	110
18405	Sema-1a	Sema-1a	Synapse assembly, synaptic target recognition, motor neuron axon guidance	TRiP 20	BL34320	c155-Gal4;Sca-Gal4;BG57-Gal4,UAS-GluRIIIRNAiXUAS-TRiPHMS01307	0.4	34	85
4173	Septin 2	42615	GTPase activity, neurogenesis, regulation of glucose metabolic process	TRiP 10	BL28004	c155-Gal4;Sca-Gal4;BG57-Gal4,UAS-GluRIIIRNAiXUAS-TRiPJF02838	0.5	41	82
34358	Shaking B	ShakB	Gap junction assembly, phototransduction	TRiP 10	BL27291	c155-Gal4;Sca-Gal4;BG57-Gal4,UAS-GluRIIIRNAiXUAS-TRiPJF02603	0.5	39.33	78.66
18076	Short stop	Shot	Dendrite morphogenesis, axonogenesis, regulation of axon extension	TRiP 10	BL28336	c155-Gal4;Sca-Gal4;BG57-Gal4,UAS-GluRIIIRNAiXUAS-TRiPJF02971	0.5	33.5	67
5227	Sidekick	Sdk	Pigment cell differentiation	TRiP 10	BL33412	c155-Gal4;Sca-Gal4;BG57-Gal4,UAS-GluRIIIRNAiXUAS-TRiPHMS00292	0.5	33.6	67.2
10823	SIFamide receptor	SIFaR	GPCR activity, neuropeptide receptor activity	TRiP 20	BL34947	c155-Gal4;Sca-Gal4;BG57-Gal4,UAS-GluRIIIRNAiXUAS-TRiPHMS00299	0.43	36	83.7209
5518	Slamdance	Sda	Mechanosensory behavior, regulation of membrane potential	TRiP 20	BL37494	c155-Gal4;Sca-Gal4;BG57-Gal4,UAS-GluRIIIRNAiXUAS-TRiPHMS01636	0.5	31	62
43758	Slit	Sli	MI03289	TRiP 1	BL31468	c155-Gal4;Sca-Gal4;BG57-Gal4,UAS-GluRIIIRNAiXUAS-TRiPJF01229	0.46	39.6	86.087
10693	Slowpoke	Slo	Circadian behavior, synaptic growth regulation, negative regulation of synaptic transmission	TRiP 10	BL26247	c155-Gal4;Sca-Gal4;BG57-Gal4,UAS-GluRIIIRNAiXUAS-TRiPJF02146	0.4	31	77.5
7793	Son of sevenless	Sos	Actin filament organization, regulation of cell shape	TRiP 20	BL34833	c155-Gal4;Sca-Gal4;BG57-Gal4,UAS-GluRIIIRNAiXUAS-TRiPHMS00149	0.5	34	68
6410	Sorting nexin 16	Snx16	Positive regulation of NMJ synaptic growth, receptor recycling	TRiP 20	BL38992	c155-Gal4;Sca-Gal4;BG57-Gal4,UAS-GluRIIIRNAiXUAS-TRiPHMS01908	0.64	28.5	44.5312
6464	Spalt major	Salm	Somatic muscle development	TRiP 20	BL33714	c155-Gal4;Sca-Gal4;BG57-Gal4,UAS-GluRIIIRNAiXUAS-TRiPHMS00594	0.375	36	96
4931	Specifically Rac1-associated protein 1	Sra-1	Axon guidance, phagocytosis, regulation of synapse organization	TRiP 20	BL38294	c155-Gal4;Sca-Gal4;BG57-Gal4,UAS-GluRIIIRNAiXUAS-TRiPHMS01754	0.5	33.66	67.32
6134	Spz	Spz	secreted protein which activates the Toll pathway	TRiP 20	BL34699	c155-Gal4;Sca-Gal4;BG57-Gal4,UAS-GluRIIIRNAiXUAS-TRiPHMS01178	0.52	43	82.6923
32809	SRC kinase signaling inhibitor 1	Srcin1	Unknown	TRiP 10	BL28822	c155-Gal4;Sca-Gal4;BG57-Gal4,UAS-GluRIIIRNAiXUAS-TRiPJF03005	0.4	37	92.5
44128	Src oncogene at 42A	Src42A	Negative regulation of NMJ synaptic growth, TM receptor protein tyrosine kinase signaling	TRiP 20	BL44039	c155-Gal4;Sca-Gal4;BG57-Gal4,UAS-GluRIIIRNAiXUAS-TRiPHMS02755	0.5	30.67	61.34
16944	Stress-sensitive B	SesB	Synaptic transmission, NMJ synaptic growth, mitochondrial calcium ion homeostasis	TRiP 20	BL36661	c155-Gal4;Sca-Gal4;BG57-Gal4,UAS-GluRIIIRNAiXUAS-TRiPHMS01549	0.4	32.33	80.825
1395	String	Stg	Gastrulation, regulation of mitotic cell cycle	TRiP 20	BL34831	c155-Gal4;Sca-Gal4;BG57-Gal4,UAS-GluRIIIRNAiXUAS-TRiPHMS00146	0.5	30	60
2621	Shaggy	Sgg	Negative regulation of NMJ synaptic growth, habituation, JUN kinase activity regulation	TRiP 20	BL38293	c155-Gal4;Sca-Gal4;BG57-Gal4,UAS-GluRIIIRNAiXUAS-TRiPHMS01751	0.5	36	72
6114	Sugar-free frosting	Sff	NMJ development	TRiP 20	BL36656	c155-Gal4;Sca-Gal4;BG57-Gal4,UAS-GluRIIIRNAiXUAS-TRiPHMS01280	0.4	32.67	81.675
3168	Synaptic vesicle glycoprotein 2A	Sv2a	Transmembrane transporter activity	TRiP 10	BL29301	c155-Gal4;Sca-Gal4;BG57-Gal4,UAS-GluRIIIRNAiXUAS-TRiPJF02441	0.33	37	112.121
10808	Synaptogyrin	Syngr	Synaptic vesicle transport, neurogenesis	TRiP 20	BL38274	c155-Gal4;Sca-Gal4;BG57-Gal4,UAS-GluRIIIRNAiXUAS-TRiPHMS01724	0.42	29.4	70
11173	Synaptosomal-associated protein 29kDa	Snap29	Autophagosome maturation, endocytosis regulation	TRiP 20	BL34088	c155-Gal4;Sca-Gal4;BG57-Gal4,UAS-GluRIIIRNAiXUAS-TRiPHMS00872	0.3	32	106.667
9778	Synaptotagmin 14	Syt14	Neuron projection morphogenesis	TRiP 10	BL28365	c155-Gal4;Sca-Gal4;BG57-Gal4,UAS-GluRIIIRNAiXUAS-TRiPJF03001	0.4	29.3	73.25
2381	Synaptotagmin 7	Syt7	Neurotransmitter secretion, synaptic vesicle exocytosis, vesicle-mediated transport	TRiP 10	BL27279	c155-Gal4;Sca-Gal4;BG57-Gal4,UAS-GluRIIIRNAiXUAS-TRiPJF02590	0.5	37.8	75.6
5559	Synaptotagmin α	Sytα	Neurotransmitter secretion, calcium ion-dependent exocytosis, vesicle-mediated transport	TRiP 10	BL29308	c155-Gal4;Sca-Gal4;BG57-Gal4,UAS-GluRIIIRNAiXUAS-TRiPJF02448	0.4	38.7	96.75
42333	Synaptotagmin β	Sytβ	Neurotransmitter secretion, synaptic vesicle exocytosis, vesicle-mediated transport	TRiP 10	BL27293	c155-Gal4;Sca-Gal4;BG57-Gal4,UAS-GluRIIIRNAiXUAS-TRiPJF02593	0.5	30.66	61.32
3985	Synapsin	Syn	NMJ synaptic growth, terminal button organization	TRiP 10	BL27304	c155-Gal4;Sca-Gal4;BG57-Gal4,UAS-GluRIIIRNAiXUAS-TRiPJF02613	0.53	36.33	68.5472
33094	Syndapin	Synd	Positive regulation of NMJ synaptic growth, membrane organization, mitotic cytokinesis	TRiP 10	BL27297	c155-Gal4;Sca-Gal4;BG57-Gal4,UAS-GluRIIIRNAiXUAS-TRiPJF02607	0.5	39.33	78.66
2715	Syntaxin 4	Syx4	SNARE binding, inter-male aggression	TRiP 20	BL44054	c155-Gal4;Sca-Gal4;BG57-Gal4,UAS-GluRIIIRNAiXUAS-TRiPHMS02771	0.5	26.75	53.5
7152	Syntrophin-like 1	Syn1	Locomotion, regulation of NMJ synaptic growth	TRiP 10	BL27504	c155-Gal4;Sca-Gal4;BG57-Gal4,UAS-GluRIIIRNAiXUAS-TRiPJF02654	0.4	28	70
4905	Syntrophin-like 2	Syn2	Regulation of NMJ synaptic growth	TRiP 10	BL28363	c155-Gal4;Sca-Gal4;BG57-Gal4,UAS-GluRIIIRNAiXUAS-TRiPJF02999	0.56	31.6	56.4286
5092	Target of Rapamycin	Tor	NMJ synaptic growth, dendrite morphogenesis, axon guidance	TRiP 20	BL34639	c155-Gal4;Sca-Gal4;BG57-Gal4,UAS-GluRIIIRNAiXUAS-TRiPHMS01114	0.3	34.2	114
45110	Tau	Tau	Negative regulation of neuron death, microtubule cytoskeleton organization	TRiP 10	BL28891	c155-Gal4;Sca-Gal4;BG57-Gal4,UAS-GluRIIIRNAiXUAS-TRiPHM05101	0.5	32.75	65.5
7925	Technical Knockout	Tko	Response to hyoxia, response to mechanical stimulus	TRiP 20	BL38251	c155-Gal4;Sca-Gal4;BG57-Gal4,UAS-GluRIIIRNAiXUAS-TRiPHMS01695	0.5	32.67	65.34
5723	Tenascin major	Ten-m	NMJ synaptic growth, synaptic target attraction, motor neuron axon guidance	TRiP 10	BL29390	c155-Gal4;Sca-Gal4;BG57-Gal4,UAS-GluRIIIRNAiXUAS-TRiPJF03323	0.5	34.33	68.66
33950	Terribly reduced optic lobes	Trol	Motor neuron axon guidance, defasciculation of motor neurona xons	TRiP 20	BL38298	c155-Gal4;Sca-Gal4;BG57-Gal4,UAS-GluRIIIRNAiXUAS-TRiPHMS01759	0.4	37.3	93.25
12143	Tetraspanin 42Ej	Tsp42EJ	Endocytosis, lysosome	TRiP 10	BL29392	c155-Gal4;Sca-Gal4;BG57-Gal4,UAS-GluRIIIRNAiXUAS-TRiPJF03325	0.4	29	72.5
5492	Tetraspanin 74F	Tsp74F	Integral membrane component	TRiP 20	BL39046	c155-Gal4;Sca-Gal4;BG57-Gal4,UAS-GluRIIIRNAiXUAS-TRiPHMS01966	0.4	33	82.5
6323	Tetraspanin 97E	Tsp97E	Integral membrane component	TRiP 20	BL39047	c155-Gal4;Sca-Gal4;BG57-Gal4,UAS-GluRIIIRNAiXUAS-TRiPHMS01967	0.4	34	85
9214	Tob	Tob	Negative regulation of cell proliferation	TRiP 20	BL38299	c155-Gal4;Sca-Gal4;BG57-Gal4,UAS-GluRIIIRNAiXUAS-TRiPHMS01760	0.5	35.25	70.5
6890	Tollo	Tollo	Regulation of glucose metabolism, axis elongation	TRiP 10	BL28519	c155-Gal4;Sca-Gal4;BG57-Gal4,UAS-GluRIIIRNAiXUAS-TRiPHM05005	0.5	42.5	85
17762	Tomosyn ortholog	Tomosyn	Regulation of NMJ synaptic transmission	TRiP 10	BL31980	c155-Gal4;Sca-Gal4;BG57-Gal4,UAS-GluRIIIRNAiXUAS-TRiPJF03414	0.5	26.75	53.5
1389	Torso	Tor	Terminal region determination, gastrulation	TRiP 20	BL33627	c155-Gal4;Sca-Gal4;BG57-Gal4,UAS-GluRIIIRNAiXUAS-TRiPHMS00021	0.4	29.6	74
4898	Tropomyosin 1	Tm1	Dendrite morphogenesis, actin filament binding	TRiP 20	BL38232	c155-Gal4;Sca-Gal4;BG57-Gal4,UAS-GluRIIIRNAiXUAS-TRiPHMS01676	0.5	33.25	66.5
4843	Tropomyosin 2	Tm2	Actin binding, heart development	TRiP 20	BL41695	c155-Gal4;Sca-Gal4;BG57-Gal4,UAS-GluRIIIRNAiXUAS-TRiPHMS02260	0.4	40	100
31137	Twin	Twin	mRNA catabolism, oogenesis	TRiP 20	BL32490	c155-Gal4;Sca-Gal4;BG57-Gal4,UAS-GluRIIIRNAiXUAS-TRiPHMS00493	0.4	27.75	69.375
42595	Unextended	Uex	Cellular ion homeostasis	TRiP 20	BL36116	c155-Gal4;Sca-Gal4;BG57-Gal4,UAS-GluRIIIRNAiXUAS-TRiPHMS01492	0.4	44	110
17369	Vacuolar H+-ATPase 55kD subunit	Vha55	ATP hydrolysis coupled proton transport	TRiP 20	BL40884	c155-Gal4;Sca-Gal4;BG57-Gal4,UAS-GluRIIIRNAiXUAS-TRiPHMS02132	0.5	28	56
9326	Varicose	Vari	Septate junction assembly, tracheal system development	TRiP 10	BL28599	c155-Gal4;Sca-Gal4;BG57-Gal4,UAS-GluRIIIRNAiXUAS-TRiPHM05087	0.4	33.67	84.175
7662	Veli	Veli	Regulation of NMJ synaptic growth	TRiP 10	BL29590	c155-Gal4;Sca-Gal4;BG57-Gal4,UAS-GluRIIIRNAiXUAS-TRiPJF03269	0.4	32	80
8390	Vulcan	Vlc	Imaginal disc-derived wing morphogenesis	TRiP 20	BL40925	c155-Gal4;Sca-Gal4;BG57-Gal4,UAS-GluRIIIRNAiXUAS-TRiPHMS02173	0.4	31.25	78.125
4889	Wingless	Wg	Extracellular matrix binding, morphogen activity	TRiP 20	BL32994	c155-Gal4;Sca-Gal4;BG57-Gal4,UAS-GluRIIIRNAiXUAS-TRiPHMS00794	0.575	30.5	53.0435
4971	Wnt oncogene analog 10	Wnt10	Receptor binding, Wnt signaling pathway	TRiP 10	BL31989	c155-Gal4;Sca-Gal4;BG57-Gal4,UAS-GluRIIIRNAiXUAS-TRiPJF03423	0.5	33.75	67.5
4698	Wnt oncogene analog 4	Wnt4	Wnt signaling pathway, motor neuron axon guidance	TRiP 10	BL29442	c155-Gal4;Sca-Gal4;BG57-Gal4,UAS-GluRIIIRNAiXUAS-TRiPJF03378	0.45	35.33	78.5111
6407	Wnt oncogene analog 5	Wnt5	Wnt signaling pathway, positive regulation of axon guidance, dendrite guidance	TRiP 20	BL34644	c155-Gal4;Sca-Gal4;BG57-Gal4,UAS-GluRIIIRNAiXUAS-TRiPHMS01119	0.4	38	95
4969	Wnt oncogene analog 6	Wnt6	Receptor binding, regulation of imaginal disc-derived wing size	TRiP 10	BL30493	c155-Gal4;Sca-Gal4;BG57-Gal4,UAS-GluRIIIRNAiXUAS-TRiPHM05236	0.5	31.67	63.34
7670	WRN exonuclease	WRNexo	3'-5' exonuclease, DNA catabolism	TRiP 20	BL38297	c155-Gal4;Sca-Gal4;BG57-Gal4,UAS-GluRIIIRNAiXUAS-TRiPHMS01758	0.47	30.3	64.4681
5675	X11L	X11L	Neurotransmitter secretion, synaptic vesicle docking and targetting	TRiP 10	BL29309	c155-Gal4;Sca-Gal4;BG57-Gal4,UAS-GluRIIIRNAiXUAS-TRiPJF02449	0.43	33.375	77.6163
1515	YKT6 ortholog	Ykt6	SNAP receptor activity, retrograde Golgi to ER vesicle-mediated transport	TRiP 20	BL38314	y[c155-Gal4;Sca-Gal4;BG57-Gal4,UAS-GluRIIIRNAiXUAS-TRiPHMS01778	0.5	32	64
10478	α Karyopherin-4	αKap4	Proteasome assembly, protein import to nucleus	TRiP 10	BL31640	c155-Gal4;Sca-Gal4;BG57-Gal4,UAS-GluRIIIRNAiXUAS-TRiPJF01429	0.5	27.5	55
6625	α Soluble NSF attachment protein	αSnap	SNARE complex disassembly, synaptic transmission, synaptic vesicle fusion	TRiP 20	BL34088	c155-Gal4;Sca-Gal4;BG57-Gal4,UAS-GluRIIIRNAiXUAS-TRiPHMS00872	0.3	32	106.667
7727	β amyloid protein precursor-like	Appl	Synapse organization	TRiP 20	BL39013	c155-Gal4;Sca-Gal4;BG57-Gal4,UAS-GluRIIIRNAiXUAS-TRiPHMS01931	0.5	39	78
RNAi lines that exhibit defects in basal synaptic strength
CG #	Gene	Abb.	Putative function	RNAi	Source	Genotype	GluRIIIRNAi	mEPSP	EPSP	QC
7223	Heartless	Htl	CNS developmeent, muscle fiber development, germ cell development	TRiP 20	BL35024	c155-Gal4;Sca-Gal4;BG57-Gal4XTRiPHMS01437	+	0.5	18	36
							-	1.1	21	19.0909
11154	ATP synthase,	ATPsyn-beta	ATP hyrdolysis coupled proton transport	TRiP 10	BL27712	c155-Gal4;Sca-Gal4;BG57-Gal4XTRiPJF02792	+	0.4	23	57.5
	β subunit						-	0.9	28	31.1111
33198	Presenilin enhancer	Pen-2	Gamma-secretase complex, recycling endosome	TRiP 10	BL27298	c155-Gal4;Sca-Gal4;BG57-Gal4XTRiPJF02608	+	0.4	24	60
							-	0.9	27	30
CG #	Gene	Abb.	Putative function	RNAi	Source	Genotype	GluRIIIRNAi	mEPSP	EPSP	QC
7986	Autophagy related 18	Atg18	Autophagy	TRiP 20	BL34714	c155-Gal4;Sca-Gal4;BG57-Gal4XTRiPHMS01193	+	0.5	21	42
							-	1.1	25	22.7273
4894	Ca2+-channel	Ca-α1D	Voltage-gated calcium channel activity	TRiP 20	BL33413	c155-Gal4;Sca-Gal4;BG57-Gal4XTRiPHMS00294	+	0.16	24	150
	protein α1 subunit D						-	0.5	26	52
2658	Paraplegin	Spg7	Proteolysis, ATPase activity	TRiP 10	BL31223	c155-Gal4;Sca-Gal4;BG57-Gal4XTRiPJF01781	+	0.4	22	55
							-	0.8	25	31.25
7765	Kinesin heavy chain	Khc	Microtubule motor activity, ATP binding	TRiP 10	BL25898	c155-Gal4;Sca-Gal4;BG57-Gal4XTRiPHMS01437	+	0.4	20	50
							-	0.9	20	22.2222
