# Supplementary material for: Cul3 and insomniac are required for rapid ubiquitination of postsynaptic targets and retrograde homeostatic signaling
Source: Nat Commun. 2019 Jul 5;10:2998. doi: 10.1038/s41467-019-10992-6 (PMC6611771; doi:10.1038/s41467-019-10992-6)
Supplement: Supplementary file 6 — Source Data [file 41467_2019_10992_MOESM6_ESM.xlsx]

## Sheet: Figure 2
b	Uncropped immunoblot
d	wild type	0.4mM Ca without Ptox				wild type	0.4mM Ca with Ptox
		mEPSC Amp (nA)	EPSC Amp (nA)	QC			mEPSC Amp (nA)	EPSC Amp (nA)	QC
	1	0.417577	95.3844	228.423		1	0.187908	28.4984	151.662
	2	0.408634	101.942	249.471		2	0.175705	26.7178	152.46
	3	0.460511	18.3185	39.7786		3	0.197689	37.723	190.82
	4	0.487289	43.4061	89.0766		4	0.154333	27.1257	175.761
	5	0.506054	19.0121	37.5693		5	0.227328	66.3586	291.881
	6	0.455278	25.832	56.739		6	0.209376	44.857	214.941
	7	0.358455	61.6232	171.913		7	0.224228	66.4965	296.557
	8	0.373289	69.1425	185.225		8	0.165683	52.1551	314.741
	9	0.370137	43.6096	117.82		9	0.274108	39.4421	143.892
	10	0.416206	26.8093	64.4134		10	0.153795	25.9718	168.862
	11	0.366953	48.8066	133.005		11	0.124378	25.5823	205.682
	12	0.442836	67.7382	152.965
	13	0.412592	64.761	156.961
	14	0.407453	30.7157	75.3845
	15	0.421904	37.0779	87.8823
	16	0.41969	29.5916	70.5082
	17	0.348049	24.3865	70.0663
	inckk3	0.4mM Ca without Ptox				inckk3	0.4mM Ca with Ptox
		mEPSC Amp (nA)	EPSC Amp (nA)	QC			mEPSC Amp (nA)	EPSC Amp (nA)	QC
	1	0.351809	51.3567	145.979		1	0.233521	30.1129	128.951
	2	0.365294	51.3567	140.59		2	0.280275	21.5156	76.766
	3	0.405439	38.0002	93.7259		3	0.258305	63.5127	245.883
	4	0.425671	44.2741	104.01		4	0.22038	20.8598	94.6539
	5	0.303389	46.2742	152.524		5	0.204323	30.1755	147.685
	6	0.326108	19.6078	60.1268		6	0.185949	24.3516	130.959
	7	0.368801	21.4856	58.2579		7	0.186525	17.8256	95.567
	8	0.272138	53.9764	198.342		8	0.170035	16.9134	99.4704
	9	0.326819	48.5659	148.602		9	0.16297	37.2892	228.811
	10	0.469659	33.1676	70.6207		10	0.129516	4.05717	31.3257
	11	0.427026	56.0148	131.174
	12	0.556254	58.8509	105.799
	13	0.410934	50.8733	123.799
	14	0.317985	24.1078	75.8143
	15	0.279964	24.3531	86.9866
	16	0.428262	27.1957	63.5023
	inckk3/incDf	0.4mM Ca without Ptox				inckk3/incDf	0.4mM Ca with Ptox
		mEPSC Amp (nA)	EPSC Amp (nA)	QC			mEPSC Amp (nA)	EPSC Amp (nA)	QC
	1	0.340282	66.9892	196.864		1	0.151944	15.3962	101.328
	2	0.355581	61.6479	173.372		2	0.18569	12.5679	67.6819
	3	0.367542	31.3401	85.2695		3	0.133973	7.71053	57.5527
	4	0.271224	21.3996	78.9002		4	0.151465	5.12034	33.8054
	5	0.296729	76.3443	257.287		5	0.145067	10.4939	72.3387
	6	0.320445	49.6852	155.051		6	0.128217	18.7758	146.438
	7	0.322665	25.1163	77.84		7	0.137175	11.0319	80.4221
	8	0.316108	38.4679	121.692		8	0.118403	26.9714	227.793
	9	0.357511	30.9887	86.6789
	10	0.322067	19.7546	61.3369
	inckk4	0.4mM Ca without Ptox				inckk4	0.4mM Ca with Ptox
		mEPSC Amp (nA)	EPSC Amp (nA)	QC			mEPSC Amp (nA)	EPSC Amp (nA)	QC
	1	0.475587	57.9495	121.849		1	0.187726	23.9323	127.485
	2	0.449934	55.3766	123.077		2	0.269841	20.8078	77.1112
	3	0.478582	55.4474	115.858		3	0.182206	13.594	74.6079
	4	0.504515	39.9519	79.1888		4	0.211587	8.5983	40.6372
	5	0.463595	84.8845	183.101		5	0.173419	20.9876	121.022
	6	0.387165	41.3377	106.771		6	0.174648	32.6759	187.096
	7	0.470246	33.8063	71.8908		7	0.169544	25.9737	153.198
	8	0.492237	33.3981	67.8495		8	0.2292	13.6652	59.621
	9	0.437216	37.3055	85.3252		9	0.19355	24.5791	126.991
	10	0.478383	79.1968	165.551		10	0.20763	9.28425	44.7155
	11	0.612286	44.5861	72.819		11	0.163814	14.9017	90.9667
	12	0.466126	18.6973	40.112		12	0.192953	35.9242	186.182
	13	0.441079	29.2968	66.4208		13	0.231724	11.2859	48.7039
	14	0.499119	49.2223	98.6184		14	0.138846	24.87	179.12
g	wild type	0.4mM Ca without Ptox				wild type	0.4mM Ca with Ptox
		mEPSC Amp (nA)	EPSC Amp (nA)	QC			mEPSC Amp (nA)	EPSC Amp (nA)	QC
	1	0.471444	65.1514	138.195		1	0.302285	56.5771	187.165
	2	0.431038	58.1221	134.842		2	0.18504	44.8956	242.627
	3	0.432151	59.2992	137.219		3	0.191322	43.2221	225.913
	4	0.460511	18.3185	39.7786		4	0.251238	38.9016	154.84
	5	0.487289	43.4061	89.0766		5	0.215478	41.941	194.642
	6	0.506054	19.0121	37.5693		6	0.187908	28.4984	151.662
	7	0.455278	25.832	56.739		7	0.175705	26.7178	152.06
	8	0.358455	61.6232	171.913		8	0.197689	27.723	140.235
	9	0.370137	43.6096	117.82		9	0.154333	27.1257	175.761
	10	0.416206	26.8093	64.4134
	MN rescue	0.4mM Ca without Ptox				MN rescue	0.4mM Ca with Ptox
		mEPSC Amp (nA)	EPSC Amp (nA)	QC			mEPSC Amp (nA)	EPSC Amp (nA)	QC
	1	0.49273	25.6998	52.158		1	0.193456	30.5896	158.122
	2	0.275265	45.7152	166.077		2	0.190282	20.7053	108.814
	3	0.323147	32.6245	100.959		3	0.127943	33.4539	261.475
	4	0.332831	31.3515	94.1965		4	0.188185	6.48091	34.439
	5	0.278374	49.7421	178.688		5	0.0789636	17.1714	217.46
	6	0.295965	41.1189	138.932		6	0.212823	18.1243	85.1613
	7	0.309216	39.5179	127.8		7	0.160684	38.7932	241.425
	8	0.256304	70.0845	273.443		8	0.138715	29.6267	213.58
	9	0.327654	46.7009	142.531		9	0.19622	22.0114	112.177
	10	0.287801	29.1278	101.208		10	0.108224	22.0181	203.45
	11	0.353958	41.837	118.198		11	0.187134	8.89585	47.5372
	12	0.209409	42.369	202.326		12	0.143284	16.5156	115.265
	13	0.473681	58.9951	124.546		13	0.159203	22.5732	141.789
	14	0.422537	31.4387	74.4046		14	0.201902	28.4879	141.098
	15	0.454139	43.1844	95.0906
	16	0.380595	39.5678	103.963
	muscle rescue	0.4mM Ca without Ptox				muscle rescue	0.4mM Ca with Ptox
		mEPSC Amp (nA)	EPSC Amp (nA)	QC			mEPSC Amp (nA)	EPSC Amp (nA)	QC
	1	0.253398	61.109	241.158		1	0.233521	30.1129	128.951
	2	0.356936	40.3488	113.042		2	0.280275	21.5156	76.766
	3	0.213465	44.3254	207.647		3	0.258305	63.5127	245.883
	4	0.375489	43.9577	117.068		4	0.22038	20.8598	94.6539
	5	0.354387	27.3659	77.2203		5	0.204323	30.1755	147.685
	6	0.354861	38.6769	108.992		6	0.185949	24.3516	130.959
	7	0.260488	47.5194	182.425		7	0.186525	17.8256	95.567
	8	0.347512	52.1571	150.088		8	0.170035	16.9134	99.4704
	9	0.334751	52.9401	158.148		9	0.16297	37.2892	228.811
	10	0.27468	28.9041	105.228		10	0.129516	4.05717	31.3257
	11	0.393447	46.9049	119.215
	12	0.335023	72.1914	215.482

## Sheet: Figure 3
b	neuronal>Cul3 RNAi	0.4mM Ca without Ptox				neuronal>Cul3 RNAi	0.4mM Ca with Ptox
		mEPSC Amp (nA)	EPSC Amp (nA)	QC			mEPSC Amp (nA)	EPSC Amp (nA)	QC
	1	0.320884	40.1314	125.065		1	0.166981	22.6373	135.568
	2	0.346195	29.484	85.1658		2	0.205132	29.0422	141.578
	3	0.339642	45.207	133.102		3	0.149858	25.0064	166.867
	4	0.260125	33.8435	130.105		4	0.234936	43.3903	184.69
	5	0.356322	34.7808	97.6106		5	0.126603	18.7294	147.938
	6	0.349491	20.9764	60.0199		6	0.190873	35.6601	186.826
	7	0.410649	41.9909	102.255		7	0.18307	34.9371	190.84
	8	0.352308	45.9519	130.431		8	0.14952	25.1878	168.457
	muscle>Cul3 RNAi	0.4mM Ca without Ptox				muscle>Cul3 RNAi	0.4mM Ca with Ptox
		mEPSC Amp (nA)	EPSC Amp (nA)	QC			mEPSC Amp (nA)	EPSC Amp (nA)	QC
	1	0.285687	54.8913	192.138		1	0.156294	39.479	252.595
	2	0.409301	45.7504	111.777		2	0.17047	34.0839	199.941
	3	0.36449	41.8455	114.805		3	0.155689	14.6577	94.1473
	4	0.408306	24.3976	59.7533		4	0.183961	8.73221	47.4676
	5	0.388578	32.3545	83.2637		5	0.165086	17.7066	107.257
	6	0.377363	31.6927	83.9847		6	0.161174	19.4668	120.781
	7	0.363531	62.5338	172.018		7	0.189818	14.6621	77.2432
	8	0.31189	72.2349	231.604		8	0.190284	17.6691	92.8564
	9	0.288769	67.4008	233.407		9	0.153799	20.4437	132.925
	10	0.379669	28.6914	75.5694		10	0.17488	27.0065	154.429
	11	0.39507	36.1364	91.4685		11	0.307057	15.2303	49.601
	12	0.388784	25.7197	66.1543		12	0.297986	23.3408	78.3286
	13	0.338911	48.6499	143.548		13	0.284868	17.8488	62.6565
						14	0.203885	21.2424	104.188
						15	0.238844	32.3236	135.334
						16	0.246566	20.437	82.8863
						17	0.22723	39.0612	171.901
						18	0.197176	36.7742	186.504
d	inckk3/+	0.4mM Ca without Ptox				inckk3/+	0.4mM Ca with Ptox
		mEPSC Amp (nA)	EPSC Amp (nA)	QC			mEPSC Amp (nA)	EPSC Amp (nA)	QC
	1	0.359322	59.0473	164.33		1	0.177204	40.2621	227.207
	2	0.419223	43.1623	102.958		2	0.250857	66.5321	265.219
	3	0.363904	45.0596	123.823		3	0.156235	25.6568	164.219
	4	0.410584	31.3326	76.3124		4	0.161541	48.295	298.965
	5	0.43067	45.0069	104.504		5	0.187368	55.0037	293.559
	6	0.368673	67.3608	182.711		6	0.202713	39.9158	196.908
	7	0.350529	47.1992	134.651		7	0.228784	69.0471	301.8
	8	0.381758	37.5238	98.2921		8	0.274584	35.6171	129.713
	9	0.396258	57.1645	144.261		9	0.224709	33.6753	149.862
	10	0.426906	36.1464	84.6705		10	0.221902	70.8229	319.162
	11	0.366102	55.408	151.346		11	0.196972	47.4811	241.055
	Cul3EY11031/+	0.4mM Ca without Ptox				Cul3EY11031/+	0.4mM Ca with Ptox
		mEPSC Amp (nA)	EPSC Amp (nA)	QC			mEPSC Amp (nA)	EPSC Amp (nA)	QC
	1	0.322267	41.1259	127.614		1	0.132321	24.157	182.563
	2	0.337914	27.3878	81.0496		2	0.147116	28.54	193.997
	3	0.262716	21.8536	83.1835		3	0.139482	31.7995	227.982
	4	0.384617	22.5385	58.5999		4	0.155934	35.2715	226.194
	5	0.330929	28.209	85.2419		5	0.274756	22.4185	81.5944
	6	0.367493	40.0583	109.004		6	0.253747	18.7514	73.8982
	7	0.39551	35.6735	90.1964		7	0.182175	20.6163	113.168
	8	0.363386	27.7053	76.242		8	0.169619	28.7077	169.248
	inckk3/+;Cul3EY11031/+	0.4mM Ca without Ptox				inckk3/+;Cul3EY11031/+	0.4mM Ca with Ptox
		mEPSC Amp (nA)	EPSC Amp (nA)	QC			mEPSC Amp (nA)	EPSC Amp (nA)	QC
	1	0.378285	60.6911	160.437		1	0.165522	20.335	122.854
	2	0.35015	37.5473	107.232		2	0.194644	13.9985	71.9184
	3	0.415394	36.8104	88.6156		3	0.190115	25.8212	135.819
	4	0.392852	58.9439	150.041		4	0.150571	9.74699	64.7335
	5	0.415282	43.0461	103.655		5	0.116931	5.00369	42.7917
	6	0.377755	45.3431	120.033		6	0.191159	10.2324	53.5283
	7	0.319113	54.3415	170.29		7	0.112206	18.3909	163.903
	8	0.270851	43.8909	162.049		8	0.0610606	31.1549	510.229
	9	0.303599	53.9098	177.569		9	0.206406	24.547	118.926
	10	0.315805	57.1982	181.119		10	0.192089	30.0948	156.671
	11	0.316118	72.8689	230.511		11	0.26168	25.3607	96.9146
						12	0.217012	23.5798	108.657
						13	0.287505	31.9835	111.245
						14	0.192491	39.6307	205.883
f	pCaMKII	wild type		inckk3		BRP	wild type		inckk3
		no PhTx	with PhTx	no PhTx	with PhTx		no PhTx	with PhTx	no PhTx	with PhTx
		97.5024	51.5573	116.183	37.4617		18773	33113.1	13433.6	29532.7
		66.1752	48.6959	158.606	47.9792		25386.2	33516.1	15002.1	21242.8
		99.3242	42.5052	89.2408	59.1162		19474.2	26577.8	15608.7	9928.33
		165.944	19.1334	92.4806	35.1619		9336.35	25226.2	21233.1	27703.9
		72.1711	19.0186	97.0131	54.2948		13387.4	27808.8	17968.6	9287.99
		85.7206	34.8962	107.462	38.7852		17218.2	26718.2	16650.8	22095.5
		117.332	23.7454	103.221	68.6998		16941.2	21747.2	21681.9	25810
		95.8316	31.1157	121.708	36.486		26304.2	24987.2	20347.8	7782.01
		115.559	31.1512	79.9727	70.3303		22750	28231.1	9235.06	18977
		115.202	27.3779	139.028	94.1401		14476.3	22233.7	10067.1	14029.4
		125.539	50.6924	102.634	59.8518			32066.1	12621.3
		79.5832	54.1516	201.454	78.8083				25666.9
		69.6377	58.3415	123.481	54.5874				12949.2
		88.6105	42.7638	154.937	35.3249				39967.2
		124.992		65.0124	32.5516				15162.8
		88.576		87.6384	63.1555
		95.8165			40.4668
		104.702			64.3657
		127.104			52.9212
		103.726
		60.9522
		140.083
		103.781
		89.0254
		100.575
		82.6694
		83.8659

## Sheet: Figure 4
c	GFP intensity overlapping with
incsmFP	HRP+DLG		DLG only
	no PhTx	with PhTx	no PhTx	with PhTx
	131.035	161.741	28.875	131.641
	133.643	131.803	40.4847	72.5144
	161.326	221.735	65.4147	78.148
	135.825	218.686	75.6862	118.934
	102.624	134.152	18.5354	64.7959
	120.676	112.115	34.2903	65.4615
	145.988	134.309	57.6408	29.639
	75.6236	105.877	19.3346	79.689
	92.5772	119.611	19.5382	76.3411
	67.5246	92.905	-29.7239	47.553
	85.0581	149.59	31.4225	65.657
	108.631	145.076	65.0119	82.3116
	123.371	104.937	37.837	48.3999
	127.513	176.415	79.4719	53.5418
	59.0549	202.974	26.0947	22.8477
	107.678		26.874
	75.5383		28.2415
	57.7343		19.9223
	-6.51234		-22.4961
	128.925		-9.79882
	66.1663		10.1869
e	incsmFP+MN>Inc RNAi
	GFP intensity
	no PhTx	with PhTx
	143.146	236.92
	43.0764	33.7461
	128.357	42.3962
	180.328	345.832
	58.1444	86.24
	127.677	145.413
	141.96	310.063
	79.421	157.918
	75.4447	231.461
	22.4451	168.015
		194.419
g	muscle>flag-Cul3
	flag intensity
	no PhTx	with PhTx
	108.129	128.874
	102.202	152.196
	100.169	144.711
	99.6613	121.338
	73.7511	111.177
	102.032	120.83
	105.588	122.693
	108.721	116.342
	102.864	126.935
	93.8084	121.084
	112.036	123.116
	94.7372	116.427
	102.051	131.431
	102.973	130.611
	96.1884	127.477
	103.472	146.401
	84.1149	147.605
	103.81	125.649
	107.875

## Sheet: Figure 5
c	FK2 intensity
	wild type		inckk3
	no PhTx	with PhTx	no PhTx	with PhTx
	89.3345	171.2	121.288	82.6368
	91.1526	127.924	114.936	79.6686
	115.427	131.432	144.497	78.9908
	137.471	140.805	86.0676	113.656
	83.6178	101.986	130.253	110.443
	122.527	171.869	95.1109	99.6263
	68.857	160.795	91.3236	83.0151
	101.342	125.169	106.061	121.283
	95.7088	104.228	105.903	105.275
	94.5615	150.974	125.236	147.058
d	FK1 intensity
	wild type		inckk3
	no PhTx	with PhTx	no PhTx	with PhTx
	77.5094	78.8382	72.5722	100.537
	109.987	197.029	114.04	203.952
	59.9657	156.186	115.047	102.402
	63.5705	79.8541	146.243	97.1058
	69.4978	129.168	76.9514	80.2049
	112.56	120.71	48.6456	125.827
	163.376	66.0063	152.883	108.46
	79.1916	145.568	64.341	134.728
	74.0667	99.4431	61.2031	74.7629
	114.045	106.757	121.855	73.3651
	176.67	193.881	89.7243	174.571
	96.4904	110.823	158.97	85.2748
	102.76	63.6873	93.8246	115.239
	94.7066	88.7481	80.1021	140.697
	98.163		94.8043	183.674
	144.922		134.259	216.853
	62.5201		242.762	83.985
			116.421	119.059
			105.624	130.344
			73.4654	94.3474
			56.8915	105.866
				124.55
f	FK2 intensity
	presynaptic rescue		postsynaptic rescue
	no PhTx	with PhTx	no PhTx	with PhTx
	176.255	125.003	25.215	58.9518
	106.314	93.0026	147.253	121.632
	61.239	116.607	84.1334	297.389
	77.4701	114.194	75.0839	61.3527
	89.9172	154.985	91.0874	211.143
	133.651	121.512	65.3148	87.6179
	162.916	107.143	82.0647	152.998
	146.41	161.631	90.2025	160.598
	58.6641	88.5965	108.642	143.321
	102.697	80.3157	46.0271	149.927
			117.132	179.857
			89.4946

## Sheet: Figure 6
b	wild type	0.4mM Ca without Ptox				wild type	0.4mM Ca with Ptox
		mEPSP Amp (mV)	EPSP Amp (mV)	QC			mEPSP Amp (mV)	EPSP Amp (mV)	QC
	1	1.17577	48.8764	41.5698		1	0.500139	33.6056	67.1924
	2	1.13072	41.8787	37.0373		2	0.837342	29.5275	35.2633
	3	1.08	42.2035	39.0772		3	0.472488	38.4793	81.4397
	4	0.821111	33.6986	41.0402		4	0.607972	31.0116	51.0082
	5	1.09069	31.4084	28.7969		5	0.620574	33.769	54.4158
	6	2.09128	37.4788	17.9214		6	0.444618	31.7531	71.4166
	7	0.949152	30.5508	32.1875		7	0.420728	36.3441	86.3839
	8	0.991863	32.7779	33.0468
	9	1.55874	26.4738	16.9841
	10	1.12162	29.813	26.5803
	11	0.878472	28.5746	32.5276
	12	0.781233	33.0595	42.3171
	scf	0.4mM Ca without Ptox				scf	0.4mM Ca with Ptox
		mEPSP Amp (mV)	EPSP Amp (mV)	QC			mEPSP Amp (mV)	EPSP Amp (mV)	QC
	1	1.53231	34.2222	22.3337		1	0.483167	28.0124	57.9766
	2	1.45389	22.1808	15.2562		2	0.614368	30.2025	49.1603
	3	1.59434	32.0947	20.1304		3	0.592697	19.6746	33.195
	4	1.39511	33.3065	23.8738		4	0.432303	20.5139	47.4526
	5	1.10356	26.5446	24.0537		5	0.421902	33.4344	79.2468
	6	1.08588	27.8434	25.6412		6	0.503847	28.6763	56.9147
	7	1.2084	30.2708	25.0503		7	0.570356	28.2198	49.4776
	8	1.7909	26.1669	14.6111		8	0.537636	32.5885	60.6144
	9	1.27906	31.8173	24.8755
	10	1.72304	41.6189	24.1544
	11	0.941199	34.3881	36.5365
	12	1.00435	17.0656	16.9917
	13	1.00717	31.0684	30.8473
	14	1.03084	21.752	21.1013
	15	0.807742	16.5708	20.515
	16	0.865217	15.1451	17.5044
	17	0.997538	30.6681	30.7438
	18	0.997312	22.7419	22.8032
	19	0.710157	43.1557	60.7693
	20	1.15586	36.6904	31.7429
	Der-2	0.4mM Ca without Ptox				Der-2	0.4mM Ca with Ptox
		mEPSP Amp (mV)	EPSP Amp (mV)	QC			mEPSP Amp (mV)	EPSP Amp (mV)	QC
	1	1.07863	46.6493	43.2488		1	0.557724	33.4505	59.9767
	2	1.14575	39.8789	34.806		2	0.606598	31.6781	52.2227
	3	1.11504	46.6511	41.8379		3	0.666278	29.8048	44.7332
	4	1.26892	30.6295	24.1383		4	0.573839	26.8604	46.8082
	5	1.27464	31.3094	24.5633		5	0.727361	42.5547	58.5056
	6	1.10501	28.3832	25.686		6	0.677879	31.7606	46.8529
	7	1.17482	32.1279	27.3471		7	0.709356	38.0451	53.6334
	8	1.0359	40.6706	39.261		8	0.580254	42.6287	73.4655
	kelch	0.4mM Ca without Ptox				kelch	0.4mM Ca with Ptox
		mEPSP Amp (mV)	EPSP Amp (mV)	QC			mEPSP Amp (mV)	EPSP Amp (mV)	QC
	1	1.19363	27.2916	22.8645		1	0.622489	41.4402	66.5717
	2	1.38519	36.7681	26.5437		2	0.555556	33.8465	60.9238
	3	0.950652	31.5457	33.1832		3	0.574814	31.4052	54.6354
	4	1.31466	39.2703	29.871		4	0.813824	29.4145	36.1435
	5	1.05261	32.134	30.528		5	0.614957	37.5438	61.0512
	6	0.995102	34.2672	34.4359		6	0.743	42.412	57.0821
						7	0.586768	36.3026	61.8687
						8	0.500583	34.0518	68.0243
						9	0.424689	27.2633	64.1959
						10	0.532056	35.1076	65.9848
	Fem-1	0.4mM Ca without Ptox				Fem-1	0.4mM Ca with Ptox
		mEPSP Amp (mV)	EPSP Amp (mV)	QC			mEPSP Amp (mV)	EPSP Amp (mV)	QC
	1	1.15184	24.2994	21.0962		1	0.462538	32.9165	71.1649
	2	1.15578	23.7166	20.52		2	0.660105	37.2565	56.4403
	3	1.19069	16.7715	14.0856		3	0.85675	40.7538	47.5679
	4	1.30386	14.3742	11.0244		4	0.703366	29.7036	42.2307
	5	0.974712	42.2053	43.3003		5	0.801	29.3246	36.61
	6	0.817299	38.0942	46.6098		6	0.545938	25.3109	46.3622
	7	0.946199	32.9985	34.8748		7	0.45896	35.2135	76.7246
	8	1.14678	33.5391	29.2464
	S6KL	0.4mM Ca without Ptox				S6KL	0.4mM Ca with Ptox
		mEPSP Amp (mV)	EPSP Amp (mV)	QC			mEPSP Amp (mV)	EPSP Amp (mV)	QC
	1	1.24509	24.8731	19.977		1	0.567995	28.9781	51.0183
	2	0.940097	21.2835	22.6397		2	0.575692	28.5678	49.6234
	3	1.40757	24.4261	17.3534		3	0.659975	36.4232	55.1888
	4	0.754043	32.8605	43.5791		4	0.731669	32.5629	44.505
	5	0.974608	25.6356	26.3035		5	0.62666	29.1915	46.5827
	6	1.31755	33.1322	25.1468		6	0.562554	28.7148	51.0436
	7	1.13628	34.6766	30.5178		7	0.566786	23.4736	41.4152
	8	0.766172	42.8271	55.8974		8	0.456897	27.5461	60.2896
	Git RNAi	0.4mM Ca without Ptox				Git RNAi	0.4mM Ca with Ptox
		mEPSP Amp (mV)	EPSP Amp (mV)	QC			mEPSP Amp (mV)	EPSP Amp (mV)	QC
	1	0.783734	34.455	43.9627		1	0.561857	35.7577	63.6419
	2	1.16209	32.2236	27.729		2	0.598764	34.1635	57.0567
	3	1.08675	40.3184	37.1		3	0.498204	33.6663	67.5753
	4	0.976613	46.3522	47.4622		4	0.502815	23.1467	46.0341
	5	0.70649	25.2288	35.7101		5	0.394067	25.931	65.8036
	6	0.718388	42.614	59.319		6	0.49723	29.9795	60.293
	Gorab RNAi	0.4mM Ca without Ptox				Gorab RNAi	0.4mM Ca with Ptox
		mEPSP Amp (mV)	EPSP Amp (mV)	QC			mEPSP Amp (mV)	EPSP Amp (mV)	QC
	1	1.11408	45.6814	41.0038		1	0.740575	42.3813	57.2276
	2	1.2911	39.6505	30.7107		2	0.68525	34.0985	49.7607
	3	1.13888	33.7297	29.6167		3	0.802537	36.9008	45.9802
	4	1.04189	30.6063	29.3759		4	0.741207	36.5576	49.3217
	5	1.36927	35.1208	25.6493		5	0.579812	39.2717	67.7318
	6	1.17832	30.4722	25.8607		6	0.559364	30.9055	55.2512
	7	1.14765	31.4044	27.3642		7	0.518263	32.0301	61.8028
	βCOP RNAi	0.4mM Ca without Ptox				βCOP RNAi	0.4mM Ca with Ptox
		mEPSP Amp (mV)	EPSP Amp (mV)	QC			mEPSP Amp (mV)	EPSP Amp (mV)	QC
	1	0.849466	37.4355	44.0695		1	0.573362	37.4311	65.2836
	2	1.18917	36.8036	30.949		2	0.672289	30.1222	44.8053
	3	0.804459	32.0395	39.8273		3	0.598049	31.0034	51.8409
	4	1.01998	29.4516	28.8747		4	0.534786	31.2782	58.4873
	5	0.992967	31.1818	31.4026		5	0.681758	30.7987	45.1755
	6	0.926292	30.1003	32.4954		6	0.573283	29.7253	51.8511
	7	0.908664	30.458	33.5196		7	0.589194	26.1206	44.3328
	8	0.772281	28.3187	36.6689		8	0.511388	29.5649	57.813
	pefc295	0.4mM Ca without Ptox				pefc295	0.4mM Ca with Ptox
		mEPSP Amp (mV)	EPSP Amp (mV)	QC			mEPSP Amp (mV)	EPSP Amp (mV)	QC
	1	1.2366	53.4065	43.188		1	0.544171	1.30695	2.40172
	2	1.11775	34.952	31.2699		2	0.685819	1.90882	2.78327
	3	1.32456	36.7918	27.7766		3	0.578627	4.85461	8.38988
	4	1.45778	26.5626	18.2213		4	0.615421	10.8071	17.5606
	5	1.42846	23.9227	16.7473		5	0.625891	12.6728	20.2477
	6	1.22593	35.2818	28.7797		6	0.582911	10.8396	18.5956
	7	1.35659	17.5195	12.9144		7	0.515587	8.03746	15.589
	8	1.02607	35.3171	34.4199		8	0.580875	30.395	52.3263
	9	1.09104	46.4191	42.5458		9	0.62452	15.7627	25.2398
	10	1.06233	31.9853	30.1086		10	0.594488	15.1366	25.4616
	11	0.894683	29.3328	32.7857		11	0.481653	8.99219	18.6694
	12	0.977609	26.2977	26.9		12	0.56296	20.4835	36.3853
	13	0.777573	31.1921	40.1147		13	0.484683	14.2579	29.417
	14	1.04901	26.5388	25.2991		14	0.542858	19.4524	35.8332
	15	0.856073	30.675	35.8322		15	0.42288	10.9808	25.9667
e	wild type	0.4mM Ca without Ptox				wild type	0.4mM Ca with Ptox
		mEPSC Amp (nA)	EPSC Amp (nA)	QC			mEPSC Amp (nA)	EPSC Amp (nA)	QC
	1	0.371833	53.9778	145.167		1	0.23813	37.6788	158.228
	2	0.485628	42.0783	86.6472		2	0.242346	37.7822	155.902
	3	0.440027	55.5992	126.354		3	0.25447	38.4589	151.133
	4	0.40668	56.3158	138.477		4	0.263817	51.5719	195.484
	5	0.45466	55.1671	121.337		5	0.249288	41.1227	164.96
	6	0.488717	43.5962	89.2053		6	0.241302	42.6107	176.587
	7	0.463038	36.7951	79.4644		7	0.238859	46.4842	194.609
	8	0.469208	36.9897	78.8344
	pefC295	0.4mM Ca without Ptox				pefC295	0.4mM Ca with Ptox
		mEPSC Amp (nA)	EPSC Amp (nA)	QC			mEPSC Amp (nA)	EPSC Amp (nA)	QC
	1	0.427433	67.7858	158.588		1	0.264915	27.076	102.206
	2	0.426186	46.708	109.595		2	0.28482	14.0415	49.2996
	3	0.420575	40.9911	97.4643		3	0.26537	15.8524	59.7369
	4	0.443484	23.2864	52.5078		4	0.215003	9.4174	43.8013
	5	0.439962	35.4012	80.4643		5	0.251297	21.4521	85.3655
	6	0.470542	42.3209	89.9408		6	0.26537	16.5737	62.455
	7	0.446087	37.2083	83.4104		7	0.297222	22.6119	76.0773
						8	0.247464	12.1797	49.2178
	muscle>Pef RNAi	0.4mM Ca without Ptox				muscle>Pef RNAi	0.4mM Ca with Ptox
		mEPSC Amp (nA)	EPSC Amp (nA)	QC			mEPSC Amp (nA)	EPSC Amp (nA)	QC
	1	0.480369	26.6144	55.404		1	0.175476	9.67929	55.1601
	2	0.432472	29.751	68.793		2	0.161743	6.38477	39.4747
	3	0.37463	48.927	130.601		3	0.216675	9.61732	44.3859
	4	0.407586	29.7224	72.9231		4	0.23346	13.067	55.9713
	5	0.369117	41.355	112.037		5	0.198364	26.5134	133.66
	6	0.351478	50.7227	144.313		6	0.198106	8.69375	43.8844
	7	0.385686	30.491	79.0565		7	0.19677	8.16863	41.5136
	8	0.402524	28.6168	71.0935		8	0.252618	14.2845	56.546
	9	0.428961	31.2441	72.8367		9	0.184003	19.2955	104.865
	10	0.357638	30.0794	84.1057
g	pefC295/+	0.4mM Ca without Ptox				pefC295/+	0.4mM Ca with Ptox
		mEPSC Amp (nA)	EPSC Amp (nA)	QC			mEPSC Amp (nA)	EPSC Amp (nA)	QC
	1	0.444366	41.3476	93.0486		1	0.247862	50.2059	202.556
	2	0.42356	42.6635	100.726		2	0.202413	28.4689	140.648
	3	0.476578	47.4565	99.5777		3	0.227187	48.9513	215.467
	4	0.396759	46.0234	115.999		4	0.243216	51.4585	211.575
	5	0.444366	41.3476	93.0486		5	0.247862	50.2059	202.556
	6	0.42356	42.6635	100.726		6	0.202413	28.4689	140.648
	7	0.476578	47.4565	99.5777		7	0.227187	48.9513	215.467
	8	0.396759	46.0234	115.999		8	0.243216	51.4585	211.575
	Cul3EY11031/+	0.4mM Ca without Ptox				Cul3EY11031/+	0.4mM Ca with Ptox
		mEPSC Amp (nA)	EPSC Amp (nA)	QC			mEPSC Amp (nA)	EPSC Amp (nA)	QC
	1	0.447487	49.9468	111.616		1	0.239055	40.6794	170.168
	2	0.373102	23.8308	63.8721		2	0.286983	41.9206	146.074
	3	0.548348	46.905	85.5388		3	0.292969	44.7355	152.697
	4	0.517855	54.1624	104.59		4	0.293507	46.8494	159.619
	5	0.422267	41.1259	97.3931		5	0.229899	33.0423	143.725
	6	0.397914	27.3878	68.8285		6	0.254756	26.667	104.677
	7	0.392716	21.8536	55.6474		7	0.22444	37.8357	168.578
	8	0.384617	22.5385	58.5999
	pefC295/+;Cul3EY11031/+	0.4mM Ca without Ptox				pefC295/+;Cul3EY11031/+	0.4mM Ca with Ptox
		mEPSC Amp (nA)	EPSC Amp (nA)	QC			mEPSC Amp (nA)	EPSC Amp (nA)	QC
	1	0.494584	24.1	48.7277		1	0.23729	16.733	70.5171
	2	0.597308	21.5496	36.0779		2	0.244141	16.3416	66.9352
	3	0.451406	34.5229	76.4786		3	0.208283	21.6075	103.741
	4	0.496335	37.4436	75.4403		4	0.210354	18.5815	88.3346
	5	0.46708	47.0782	100.793		5	0.214895	11.7931	54.8785
	6	0.510938	42.6484	83.4708		6	0.287427	36.6222	127.414
	7	0.497939	42.4683	85.2881		7	0.270649	23.9683	88.5586
	8	0.51398	27.6348	53.7663		8	0.245315	9.77312	39.8391
	9	0.484743	27.1163	55.9395		9	0.191176	9.06285	47.4057
	10	0.419803	46.1293	109.883		10	0.28245	29.3353	103.86
	11	0.430298	28.2516	65.6559		11	0.240404	36.3558	151.228
	12	0.415925	42.2458	101.571
	13	0.390916	40.1534	102.716
	14	0.351926	39.5081	112.263
	15	0.362578	21.6197	59.6278
	16	0.512333	46.924	91.5888
	17	0.411575	42.4284	103.088
	18	0.402653	35.1082	87.1922
	19	0.338041	32.7116	96.7682
	20	0.380198	43.9295	115.544
	21	0.313472	30.8309	98.353
i	inckk3/+	0.4mM Ca without Ptox				inckk3/+	0.4mM Ca with Ptox
		mEPSC Amp (nA)	EPSC Amp (nA)	QC			mEPSC Amp (nA)	EPSC Amp (nA)	QC
	1	0.410584	31.3326	76.3124		1	0.177204	40.2621	227.207
	2	0.43067	45.0069	104.504		2	0.250857	66.5321	265.219
	3	0.368673	67.3608	182.711		3	0.156235	25.6568	164.219
	4	0.350529	47.1992	134.651		4	0.161541	48.295	298.965
	5	0.381758	37.5238	98.2921		5	0.187368	55.0037	293.559
	6	0.396258	57.1645	144.261		6	0.202713	39.9158	196.908
	7	0.426906	36.1464	84.6705		7	0.228784	69.0471	301.8
	8	0.366102	55.408	151.346		8	0.274584	35.6171	129.713
	dmp253/+	0.4mM Ca without Ptox				dmp253/+	0.4mM Ca with Ptox
		mEPSC Amp (nA)	EPSC Amp (nA)	QC			mEPSC Amp (nA)	EPSC Amp (nA)	QC
	1	0.50572	46.317	91.5862		1	0.163234	24.6819	151.206
	2	0.49604	49.1391	99.0628		2	0.189012	38.6846	204.667
	3	0.482438	27.3433	56.6774		3	0.240962	41.2739	171.288
	4	0.479255	35.2348	73.52		4	0.269871	29.5229	109.396
	5	0.434028	48.9153	112.701		5	0.222849	35.5173	159.378
	6	0.425948	36.9512	86.7506		6	0.165667	33.3876	201.535
	7	0.437785	45.2637	103.393		7	0.147502	33.8404	229.424
	8	0.392914	46.5618	118.504		8	0.20715	25.595	123.558
						9	0.177151	31.5098	177.87
						10	0.192871	27.4417	142.28
						11	0.213623	26.1568	122.444
						12	0.235924	41.0454	173.977
						13	0.246989	49.0153	198.451
						14	0.215492	58.2537	270.33
	dmp253/+;inckk3/+	0.4mM Ca without Ptox				dmp253/+;inckk3/+	0.4mM Ca with Ptox
		mEPSC Amp (nA)	EPSC Amp (nA)	QC			mEPSC Amp (nA)	EPSC Amp (nA)	QC
	1	0.392791	30.9949	78.9095		1	0.16947	10.2259	61.8761
	2	0.36039	39.098	108.488		2	0.192031	16.9633	87.3361
	3	0.392427	41.4486	105.621		3	0.199943	12.5682	61.899
	4	0.342385	26.9974	78.8511		4	0.180493	22.5098	126.913
	5	0.30906	24.8375	80.3646		5	0.207198	19.8003	95.562
	6	0.421032	38.9728	92.5651		6	0.189006	14.8689	78.6686
	7	0.372829	37.123	99.571		7	0.16535	19.0072	116.995
	8	0.346775	24.4017	70.6076		8	0.154665	12.6104	81.7036
	9	0.372387	27.4327	73.6672		9	0.159264	22.0895	139.388
	dmp253/+; Cul3EY11031/+	0.4mM Ca without Ptox				dmp253/+; Cul3EY11031/+	0.4mM Ca with Ptox
		mEPSC Amp (nA)	EPSC Amp (nA)	QC			mEPSC Amp (nA)	EPSC Amp (nA)	QC
	1	0.407759	29.1213	71.418		1	0.240326	7.40793	30.8245
	2	0.400909	28.3329	70.6717		2	0.233968	5.03029	21.4999
	3	0.404112	30.9656	76.6263		3	0.246794	11.8537	48.0308
	4	0.357734	30.1013	84.1444		4	0.228272	7.31282	32.0356
	5	0.350259	28.4119	81.1168		5	0.175075	9.0332	51.5963
	6	0.508555	34.0948	67.0424		6	0.173396	10.9562	63.186
	7	0.493028	38.6912	78.4765		7	0.244141	17.3142	70.9187
	8	0.429993	20.2463	47.0853		8	0.239781	7.9378	33.1043
	9	0.462904	39.0694	84.4007		9	0.276891	19.9177	71.9334
	10	0.38507	28.2056	73.248		10	0.215043	17.1008	79.5227
						11	0.282736	14.8038	52.3589

## Sheet: Supplementary Figure 1
c,d,e,f	wild type	0.4mM Ca without Ptox
		mEPSC Amp (nA)	EPSC Amp (nA)	QC	mEPSC frequency (Hz)
	1	0.417577	95.3844	228.423	2.35385
	2	0.408634	101.942	249.471	1.84545
	3	0.460511	18.3185	39.7786	0.613793
	4	0.487289	43.4061	89.0766	1.8254
	5	0.506054	19.0121	37.5693	1.33824
	6	0.455278	25.832	56.739	4.1746
	7	0.358455	61.6232	171.913	1.26984
	8	0.373289	69.1425	185.225	1.67742
	9	0.370137	43.6096	117.82	3.43548
	10	0.416206	26.8093	64.4134	1.58065
	11	0.366953	48.8066	133.005	2.33478
	12	0.442836	67.7382	152.965	4.11765
	13	0.412592	64.761	156.961	3.24211
	14	0.407453	30.7157	75.3845	4.50746
	15	0.421904	37.0779	87.8823	4.45
	16	0.41969	29.5916	70.5082	2.59259
	17	0.348049	24.3865	70.0663	1.77895
	inckk3	0.4mM Ca without Ptox
		mEPSC Amp (nA)	EPSC Amp (nA)	QC	mEPSC frequency (Hz)
	1	0.351809	51.3567	145.979	0.891667
	2	0.365294	51.3567	140.59	1.08974
	3	0.405439	38.0002	93.7259	1.06667
	4	0.425671	44.2741	104.01	1.57895
	5	0.303389	46.2742	152.524	2.09524
	6	0.326108	19.6078	60.1268	1.36667
	7	0.368801	21.4856	58.2579	0.533333
	8	0.272138	53.9764	198.342	1.73333
	9	0.326819	48.5659	148.602	2
	10	0.469659	33.1676	70.6207	1.1
	11	0.427026	56.0148	131.174	1.83333
	12	0.556254	58.8509	105.799	1.06667
	13	0.410934	50.8733	123.799	2.53333
	14	0.317985	24.1078	75.8143	3
	15	0.279964	24.3531	86.9866	2.61667
	16	0.428262	27.1957	63.5023	3.73333
	inc2	0.4mM Ca without Ptox
		mEPSC Amp (nA)	EPSC Amp (nA)	QC	mEPSC frequency (Hz)
	1	0.402425	27.7043	68.8434	0.454545
	2	0.405208	54.4539	134.385	0.776471
	3	0.413838	47.2505	114.176	0.247619
	4	0.449732	52.3494	116.401	0.441667
	5	0.386043	20.6502	53.4921	0.790323
	6	0.47401	49.9788	105.438	1.23529
	7	0.378564	45.2703	119.584	1.75
	inc2/incDf	0.4mM Ca without Ptox
		mEPSC Amp (nA)	EPSC Amp (nA)	QC	mEPSC frequency (Hz)
	1	0.426066	44.1952	103.729	0.853333
	2	0.362112	12.7031	35.0805	1.45588
	3	0.342975	43.6429	127.248	0.785714
	4	0.367342	18.5574	50.5181	1.375
	5	0.380846	40.6335	106.693	1.09231
	6	0.402256	43.5861	108.354	1.58333
	7	0.411247	87.72	213.302	2.52439
	8	0.361648	45.6907	126.34	3.85
	9	0.365809	27.9505	76.4074	1.48333
	10	0.390175	38.9544	99.8383	0.983333
	11	0.48532	60.3376	124.325	1.89572
	12	0.432774	30.5997	70.706	1.27825
	inc2/inc1	0.4mM Ca without Ptox
		mEPSC Amp (nA)	EPSC Amp (nA)	QC	mEPSC frequency (Hz)
	1	0.356343	26.5089	74.3916	0.478261
	2	0.41703	15.7159	37.6853	1.03125
	3	0.382645	15.9656	41.7244	0.935484
	4	0.367039	30.1645	82.1834	1.94783
	5	0.401131	22.2917	55.5722	0.933333
	6	0.328549	24.2125	73.6953	1.08824
	7	0.297273	30.1229	101.331	0.828571
	8	0.382621	20.1803	52.7424	1.85
	9	0.39535	43.9005	111.042	0.771429
	10	0.383728	19.4811	50.768	0.666667
	11	0.332882	22.481	67.5345	0.318182
	12	0.344338	29.2431	84.9256	0.507937
	13	0.391824	14.2906	36.4721	0.2
	14	0.329479	49.2725	149.547	2.26667
g	total daily sleep (min)
	wild type(+/+)	inc2/inc1	inckk3/inc1	inckk4/inc1
	928.43	532	601.47	393
	721.67	566.26	543.13	539.33
	721.83	560.59	322.07	581.67
	400	631.25	532.46	74.02
	820.86	437	134.67	523.33
	746	849.26	505.12	52.35
	639.15	752.86	288.33	413.76
	814.33	185.33	635.48	164.33
	974.56	661.31	363.75	436
	658.64	722	432.2	164
	771.33	710.16	410.09
	605.47	500.46	407.09
	692.81	434.43	425.3
	587.14	883.2	237.16
	549.79	847	388.33
	658.49	292.4	362.33
	813	459.44	139
	686	499	383.76
	572	298.67	883.41
	635.81	487.45	376
	647.48	618	631.67
	977.89	372.33	632.48
	714.83	281	80
	771.51	327.41	420.33
	588.33	197	330
	807.33	364.08
	824.67	133.67
	962.89	451.88
	915.33
	727.84
	total daily sleep (min)
	wild type(+/Y)	(+/Y);UAS-smFP-inc/+	inc1,inc-Gal4/Y	inc1,inc-Gal4/Y;UAS-smFP-inc/+
	841.4	873.6	363.95	911.8
	1054.15	1050.2	632.8	955.47
	1017.74	745.2	365.8	721.6
	1087	791	224.8	967.47
	978.2	1000.4	620.69	995.75
	1247.75	824.4	605.88	846.12
	1099.2	891.52	446.2	927.53
	836.6	1119.6	510.4	1075.95
	1013.94	889.4	417.4	781.8
	1014.8	930.06	589	1001.54
	1037.4	770.4	445	845.8
	935.4	861.4	468.8	882.6
	970.33	1008.48	594.08	789.11
	891.72	971.73	395.85	994.4
	846.8	947	349.6	865.72
	965	994.6	664.78	873.8
	920.8	715.4		1030.2
	1104.55	922.6		949.4
	1211.97	1031.94		1142.16
	955.8	932.6		972.6
	978.8	883.52		953.2
	1174.96	1063.55		1007.14
	902.2	830.52		1204.6
	970.4	959.13		1024
	970.73	966.73		977.74
	989.54	1131.16		987.4
	879	966		970.13
		1094.15		923.13
				895.32
				959.73
				1036.2
				1036.94
				919.8
				945.53
				939
				896.8
				1130.76
				728.4
				1215.37
				921
				1052.8
				860.92
				858

## Sheet: Supplementary Figure 2
b	GluR puncta intensity
	GluRIIA		GluRIID
	wild type	inckk3	wild type	inckk3
	1997	1684	2338	1926
	1602	1590	1972	1838
	1569	1492	1607	2243
	1617	2038	1642	2391
	1470	1723	1676	2168
	2021	1965	1877	2365
	1285	1817	1667	2088
	1475	1093	1791	1405
	1533	1289	1630	1590
	1209	1092	1746	1526
		1203		1795
		1134		1348
		1115		1347
c	GluRIIA	0.4mM Ca without Ptox
		mEPSC Amp (nA)	EPSC Amp (nA)	QC
	1	0.193669	53.1287	274.327
	2	0.192111	45.4129	236.389
	3	0.239489	36.5875	152.773
	4	0.198001	25.3625	128.093
	5	0.23059	37.7254	163.604
	6	0.139689	37.8878	271.229
	7	0.124953	24.9548	199.714
	8	0.116075	21.3722	184.125
	9	0.146911	23.8141	162.099
	10	0.166098	27.0512	162.863
	inckk3;GluRIIA	0.4mM Ca without Ptox
		mEPSC Amp (nA)	EPSC Amp (nA)	QC
	1	0.211929	24.813	117.082
	2	0.216661	12.2932	56.7392
	3	0.210856	10.799	51.2152
	4	0.259924	14.8148	56.9966
	5	0.195226	18.9157	96.8912
	6	0.203351	18.6722	91.8223
	7	0.214703	42.0845	196.013
	8	0.248691	10.2214	41.1009
	9	0.133139	38.0527	285.812
	10	0.124961	9.4622	75.7211
	inckk3/incDf;GluRIIA	0.4mM Ca without Ptox
		mEPSC Amp (nA)	EPSC Amp (nA)	QC
	1	0.146321	20.9681	143.302
	2	0.202154	17.5811	86.9688
	3	0.143333	7.45096	51.9836
	4	0.193383	23.0843	119.371
	5	0.214445	19.3698	90.3254
	6	0.160448	18.2881	113.981
	7	0.129898	11.776	90.656
	8	0.168877	14.2147	84.1719
	9	0.166293	6.28971	37.823
	10	0.163555	19.9801	122.161
	11	0.199677	46.8429	234.593
	12	0.194572	40.0093	205.628
	13	0.212644	36.8516	173.302
	14	0.200755	19.46	96.9339
	15	0.20999	27.632	131.588

## Sheet: Supplementary Figure 3
b,c,d	wild type	0.4mM Ca without Ptox
		mEPSC Amp (nA)	EPSC Amp (nA)	QC
	1	0.441567	37.874	85.7718
	2	0.353068	63.3805	179.513
	3	0.425897	73.5177	172.618
	4	0.4422	35.8891	81.1603
	5	0.376689	48.364	128.393
	6	0.485901	19.5816	40.2996
	7	0.397417	53.5494	134.744
	8	0.418168	65.7254	157.175
	9	0.452898	39.1384	86.4176
	10	0.442571	43.8675	99.1196
	11	0.419596	38.7497	92.35
	12	0.443356	44.0297	99.3101
	13	0.481	94.0694	195.57
	14	0.369122	24.1034	65.2993
	15	0.384153	64.6118	168.193
	16	0.374263	16.0419	42.8626
	neuronal>smFP-inc	0.4mM Ca without Ptox
		mEPSC Amp (nA)	EPSC Amp (nA)	QC
	1	0.387651	64.1269	165.424
	2	0.364168	60.1001	165.034
	3	0.399581	26.9871	67.5383
	4	0.354048	29.3746	82.9679
	5	0.393193	37.2768	94.8055
	6	0.38565	31.5616	81.8399
	7	0.370594	58.862	158.832
	8	0.386129	58.5898	151.736
	9	0.43935	34.9194	79.4796
	muscle>smFP-inc	0.4mM Ca without Ptox
		mEPSC Amp (nA)	EPSC Amp (nA)	QC
	1	0.386057	40.5502	105.037
	2	0.421488	40.6732	96.4989
	3	0.485776	34.2774	70.5621
	4	0.359588	35.4931	98.7048
	5	0.397015	36.113	90.9612
	6	0.471175	41.8099	88.7354
	7	0.508468	36.922	72.6142
	8	0.376732	48.483	128.694
	9	0.434576	66.0046	151.883
	10	0.338356	31.865	94.1761
	11	0.312101	36.1715	115.897
	12	0.356144	40.987	115.085
	13	0.36831	33.5611	91.1216
	14	0.345716	61.8491	178.902
f	wild type	0.4mM Ca without Ptox				wild type	0.4mM Ca with Ptox
		mEPSC Amp (nA)	EPSC Amp (nA)	QC			mEPSC Amp (nA)	EPSC Amp (nA)	QC
	1	0.406679	53.9705	132.71	0.423077	1	0.181632	37.6595	207.34
	2	0.444292	29.5596	66.5319	106.268	2	0.190666	35.9319	188.455
	3	0.469729	33.9828	72.3455		3	0.206391	29.7517	144.152
	4	0.377256	41.6918	110.513		4	0.169487	34.494	203.519
	5	0.434064	49.2801	113.532		5	0.184993	28.278	152.86
	6	0.390974	46.5832	119.146		6	0.192565	36.5049	189.572
	7	0.426546	54.6931	128.223		7	0.139173	30.5691	219.648
	8	0.435774	38.9873	89.4666		8	0.16844	43.5346	258.458
	9	0.375257	60.3984	160.952		9	0.185828	51.8082	278.797
	10	0.470201	32.5672	69.2623		10	0.173178	44.5632	257.325
	incsmFP	0.4mM Ca without Ptox				incsmFP	0.4mM Ca with Ptox
		mEPSC Amp (nA)	EPSC Amp (nA)	QC			mEPSC Amp (nA)	EPSC Amp (nA)	QC
	1	0.313961	27.4827	87.5355		1	0.258195	53.5924	207.566
	2	0.444659	26.1431	58.7936		2	0.196399	28.049	142.817
	3	0.366715	52.3415	142.731		3	0.246696	46.4509	188.292
	4	0.387342	42.2511	109.08		4	0.195864	40.8832	208.733
	5	0.357602	36.6942	102.612		5	0.253546	32.4873	128.132
	6	0.334689	65.729	196.389		6	0.262489	57.8902	220.543
	7	0.448382	25.6891	57.293		7	0.244744	76.3815	312.087
	8	0.35649	26.1567	73.3728		8	0.168998	52.1631	308.661
	9	0.418124	27.8535	66.6152		9	0.321204	48.7175	151.672
	10	0.365673	40.082	109.612		10	0.229799	46.2406	201.222
	11	0.388563	71.6269	184.338
